# Supplementary material for: (2,2-Dimethyl-1,3-dioxolan-4-yl)methyl 3-carboxy­propanoate
Source: Acta Crystallogr Sect E Struct Rep Online. 2009 May 7;65(Pt 6):o1192. doi: 10.1107/S1600536809015190 (PMC2969742; doi:10.1107/S1600536809015190)
Supplement: Supplementary file 1 [file e-65-o1192-sup1.cif]

##############################################################################
###                                                                        ###
###        Electronic paper (Acta Crystallographica Section E)             ###
###                                                                        ###
##############################################################################
#                                                                            #
# This CIF contains the data in a paper accepted for publication in Acta     #
# Crystallographica Section E. It conforms to the requirements of Notes      #
# for Authors for Section E, and has been peer reviewed under the auspices   #
# of the IUCr Commission on Journals.                                        #
#                                                                            #
# Full details of the Crystallographic Information File format               #
# are given in the paper "The Crystallographic Information File (CIF):       #
# a New Standard Archive File for Crystallography" by S. R. Hall, F. H.      #
# Allen and I. D. Brown [Acta Cryst. (1991), A47, 655-685].                  #
#                                                                            #
# The current version of the core CIF dictionary is obtainable from          #
# ftp://ftp.iucr.org/pub/cif_core.dic. The current version number is 2.4.    #
#                                                                            #
# Software is freely available for graphical display of the structure(s) in  #
# this CIF.  For information consult the CIF home page http://www.iucr.org/  #
# cif/home.html                                                              #
#                                                                            #
# This file may be used for bona fide research purposes within the           #
# scientific community so long as proper attribution is given to the journal # 
# article from which it was obtained.                                        #
#                                                                            #
##############################################################################
                                             
data_I
_audit_creation_method     SHELXL-97
_chemical_name_systematic
;
2,2-Dimethyl-1,3-dioxolan-4-ylmethyl 3-carboxypropanoate
;
_chemical_name_common
;
1-<i>O</i>-2,3-isopropylideneglycerol hemisuccinate
;
_chemical_formula_moiety     'C10 H16 O6'
_chemical_formula_sum     'C10 H16 O6'
_chemical_formula_iupac     'C10 H16 O6'
_chemical_formula_weight     232.23
_chemical_melting_point     333
_symmetry_cell_setting     monoclinic
_symmetry_space_group_name_H-M     'P 21/c'
loop_
    _symmetry_equiv_pos_as_xyz
    'x, y, z'
    '-x, y+1/2, -z+1/2'
    '-x, -y, -z'
    'x, -y-1/2, z-1/2'
_cell_length_a     20.7650(12)
_cell_length_b     5.7007(3)
_cell_length_c     9.6964(7)
_cell_angle_alpha     90.00
_cell_angle_beta     98.658(5)
_cell_angle_gamma     90.00
_cell_volume     1134.73(12)
_cell_formula_units_Z     4
_cell_measurement_reflns_used     7029
_cell_measurement_theta_min     4.3041
_cell_measurement_theta_max     75.7012
_cell_measurement_temperature     100(2)
_exptl_crystal_description     block
_exptl_crystal_colour     colourless
_exptl_crystal_size_max     0.2
_exptl_crystal_size_mid     0.1
_exptl_crystal_size_min     0.1
_exptl_crystal_density_diffrn     1.359
_exptl_crystal_density_meas     ?
_exptl_crystal_density_method     'not measured'
_exptl_crystal_F_000     496
_exptl_absorpt_coefficient_mu     0.964
_exptl_absorpt_correction_type     multi-scan
_exptl_absorpt_process_details     '(CrysAlis RED; Oxford Diffraction, 2008)'
_exptl_absorpt_correction_T_min     0.87989
_exptl_absorpt_correction_T_max     1.00000
_exptl_special_details
;
;
_diffrn_ambient_temperature     100(2)
_diffrn_radiation_type     CuK\a
_diffrn_radiation_wavelength     1.54184
_diffrn_radiation_source     'Nova (Cu) X-ray Source'
_diffrn_radiation_monochromator     mirror
_diffrn_measurement_device_type
      'Oxford Diffraction Xcalibur diffractometer with an Atlas (Nova) detector'
_diffrn_measurement_method     \w
_diffrn_detector_area_resol_mean     10.3543
_diffrn_reflns_number     10581
_diffrn_reflns_av_R_equivalents     0.0278
_diffrn_reflns_av_sigmaI/netI     0.0165
_diffrn_reflns_theta_min     4.31
_diffrn_reflns_theta_max     74.49
_diffrn_reflns_theta_full     74.49
_diffrn_measured_fraction_theta_max     1.000
_diffrn_measured_fraction_theta_full     1.000
_diffrn_reflns_limit_h_min     -25
_diffrn_reflns_limit_h_max     25
_diffrn_reflns_limit_k_min     -7
_diffrn_reflns_limit_k_max     6
_diffrn_reflns_limit_l_min     -10
_diffrn_reflns_limit_l_max     12
_diffrn_standards_number     ?
_diffrn_standards_interval_count     ?
_diffrn_standards_interval_time     ?
_diffrn_standards_decay_%     ?
_refine_special_details
;
Refinement of <i>F</i>^2^ against ALL reflections. The weighted <i>R</i>-factor
<i>wR</i> and goodness of fit <i>S</i> are based on <i>F</i>^2^, conventional
<i>R</i>-factors <i>R</i> are based on <i>F</i>, with <i>F</i> set to zero for
negative <i>F</i>^2^. The threshold expression of <i>F</i>^2^ >
\s(<i>F</i>^2^) is used only for calculating <i>R</i>-factors(gt) <i>etc</i>.
and is not relevant to the choice of reflections for refinement.
<i>R</i>-factors based on <i>F</i>^2^ are statistically about twice as large
as those based on <i>F</i>, and <i>R</i>- factors based on ALL data will be
even larger.
;
_reflns_number_total     2304
_reflns_number_gt     2170
_reflns_threshold_expression     I>2\s(I)
_refine_ls_structure_factor_coef     Fsqd
_refine_ls_matrix_type     full
_refine_ls_R_factor_all     0.0538
_refine_ls_R_factor_gt     0.0514
_refine_ls_wR_factor_gt     0.1241
_refine_ls_wR_factor_ref     0.1253
_refine_ls_goodness_of_fit_ref     1.142
_refine_ls_restrained_S_all     1.160
_refine_ls_number_reflns     2304
_refine_ls_number_parameters     156
_refine_ls_number_restraints     4
_refine_ls_hydrogen_treatment     mixed
_refine_ls_weighting_scheme     calc
_refine_ls_weighting_details
         'calc w=1/[\s^2^(Fo^2^)+(0.0399P)^2^+1.0966P] where P=(Fo^2^+2Fc^2^)/3'
_atom_sites_solution_hydrogens     geom
_atom_sites_solution_primary     direct
_atom_sites_solution_secondary     difmap
_refine_ls_shift/su_max     0.015
_refine_ls_shift/su_mean     0.001
_refine_diff_density_max     0.267
_refine_diff_density_min     -0.247
_refine_ls_extinction_method     none
_refine_ls_extinction_coef     ?
loop_
    _atom_type_symbol
    _atom_type_description
    _atom_type_scat_dispersion_real
    _atom_type_scat_dispersion_imag
    _atom_type_scat_source
    'C' 'C' 0.0181 0.0091
                         'International Tables Vol C Tables 4.2.6.8 and 6.1.1.4'
    'H' 'H' 0.0000 0.0000
                         'International Tables Vol C Tables 4.2.6.8 and 6.1.1.4'
    'O' 'O' 0.0492 0.0322
                         'International Tables Vol C Tables 4.2.6.8 and 6.1.1.4'
_computing_data_collection
;
CrysAlis CCD (Oxford Diffraction, 2008)
;
_computing_cell_refinement
;
CrysAlis RED (Oxford Diffraction, 2008)
;
_computing_data_reduction
;
CrysAlis RED (Oxford Diffraction, 2008)
;
_computing_structure_solution     'SHELXS97 (Sheldrick, 2008)'
_computing_structure_refinement     'SHELXL97 (Sheldrick, 2008)'
_computing_molecular_graphics     'XP (Siemens, 1994)'
_computing_publication_material     'SHELXL97 (Sheldrick, 2008)'
loop_
    _atom_site_type_symbol
    _atom_site_label
    _atom_site_fract_x
    _atom_site_fract_y
    _atom_site_fract_z
    _atom_site_U_iso_or_equiv
    _atom_site_adp_type
    _atom_site_calc_flag
    _atom_site_refinement_flags
    _atom_site_occupancy
    _atom_site_disorder_assembly
    _atom_site_disorder_group
    O O1 0.44071(7) -0.1502(2) 0.58989(15) 0.0287(3) Uani d . 1 . .
    H H01 0.4643(14) -0.164(5) 0.533(3) 0.047(8) Uiso d . 1 . .
    O O2 0.47778(6) 0.2189(2) 0.59298(14) 0.0278(3) Uani d . 1 . .
    C C1 0.44377(9) 0.0675(3) 0.63543(19) 0.0243(4) Uani d . 1 . .
    C C2 0.40364(9) 0.1107(3) 0.7496(2) 0.0265(4) Uani d . 1 . .
    H H2A 0.4299 0.0701 0.8403 0.032 Uiso calc R 1 . .
    H H2B 0.3653 0.0055 0.7356 0.032 Uiso calc R 1 . .
    C C3 0.38031(9) 0.3632(3) 0.75537(19) 0.0258(4) Uani d . 1 . .
    H H3A 0.3599 0.3849 0.8405 0.031 Uiso calc R 1 . .
    H H3B 0.4183 0.4697 0.7620 0.031 Uiso calc R 1 . .
    C C4 0.33223(9) 0.4289(3) 0.6303(2) 0.0258(4) Uani d . 1 . .
    O O3 0.32078(7) 0.3156(3) 0.52376(14) 0.0340(4) Uani d . 1 . .
    O O4 0.30257(6) 0.6315(2) 0.65113(14) 0.0295(3) Uani d . 1 A .
    C C5 0.26115(10) 0.7325(4) 0.5323(2) 0.0339(5) Uani d D 1 . .
    H H5A 0.2372 0.6073 0.4752 0.041 Uiso calc PR 0.893(8) A 1
    H H5B 0.2877 0.8205 0.4731 0.041 Uiso calc PR 0.893(8) A 1
    H H5C 0.2798 0.8886 0.5170 0.041 Uiso calc PR 0.107(8) A 2
    H H5D 0.2675 0.6354 0.4508 0.041 Uiso calc PR 0.107(8) A 2
    O O5 0.16891(7) 0.7592(3) 0.65090(18) 0.0426(4) Uani d D 1 . .
    O O6 0.10733(7) 0.9607(3) 0.48082(18) 0.0453(4) Uani d D 1 . .
    C C6 0.21452(11) 0.8932(4) 0.5879(3) 0.0318(7) Uani d PD 0.893(8) A 1
    H H6 0.2385 1.0041 0.6573 0.038 Uiso calc PR 0.893(8) A 1
    C C7 0.17233(11) 1.0302(5) 0.4709(3) 0.0459(6) Uani d D 1 A .
    H H7A 0.1779 1.2014 0.4852 0.055 Uiso calc PR 0.893(8) A 1
    H H7B 0.1839 0.9886 0.3786 0.055 Uiso calc PR 0.893(8) A 1
    H H7C 0.1896 1.1553 0.5371 0.055 Uiso calc PR 0.107(8) A 2
    H H7D 0.1801 1.0664 0.3749 0.055 Uiso calc PR 0.107(8) A 2
    C C6' 0.1934(9) 0.766(4) 0.523(2) 0.069(10) Uiso d PD 0.107(8) A 2
    H H6' 0.1699 0.6485 0.4572 0.083 Uiso calc PR 0.107(8) A 2
    C C8 0.10751(10) 0.8735(4) 0.6185(2) 0.0388(5) Uani d . 1 A .
    C C9 0.10142(14) 1.0693(5) 0.7197(3) 0.0568(7) Uani d . 1 . .
    H H9A 0.1050 1.0054 0.8144 0.085 Uiso calc R 1 A .
    H H9B 0.0590 1.1461 0.6952 0.085 Uiso calc R 1 . .
    H H9C 0.1362 1.1841 0.7156 0.085 Uiso calc R 1 . .
    C C10 0.05421(12) 0.6939(5) 0.6160(3) 0.0532(7) Uani d . 1 . .
    H H10A 0.0609 0.5680 0.5508 0.080 Uiso calc R 1 A .
    H H10B 0.0119 0.7686 0.5861 0.080 Uiso calc R 1 . .
    H H10C 0.0552 0.6282 0.7097 0.080 Uiso calc R 1 . .
loop_
    _atom_site_aniso_label
    _atom_site_aniso_U_11
    _atom_site_aniso_U_22
    _atom_site_aniso_U_33
    _atom_site_aniso_U_12
    _atom_site_aniso_U_13
    _atom_site_aniso_U_23
    O1 0.0314(7) 0.0253(7) 0.0316(7) -0.0017(6) 0.0123(6) -0.0010(6)
    O2 0.0279(7) 0.0250(7) 0.0322(7) -0.0018(5) 0.0100(5) -0.0003(6)
    C1 0.0223(8) 0.0241(9) 0.0256(9) 0.0016(7) 0.0007(7) 0.0022(7)
    C2 0.0272(9) 0.0277(10) 0.0254(9) -0.0004(7) 0.0062(7) 0.0022(8)
    C3 0.0266(9) 0.0265(10) 0.0247(9) 0.0005(7) 0.0055(7) -0.0011(7)
    C4 0.0233(9) 0.0273(10) 0.0285(9) -0.0009(7) 0.0097(7) 0.0007(8)
    O3 0.0374(8) 0.0391(8) 0.0256(7) 0.0069(6) 0.0048(6) -0.0039(6)
    O4 0.0263(7) 0.0284(7) 0.0337(7) 0.0036(6) 0.0043(5) 0.0010(6)
    C5 0.0313(10) 0.0355(11) 0.0351(11) 0.0064(9) 0.0060(8) 0.0049(9)
    O5 0.0274(7) 0.0484(10) 0.0538(10) 0.0046(7) 0.0119(7) 0.0075(8)
    O6 0.0294(8) 0.0545(11) 0.0509(10) 0.0047(7) 0.0020(7) 0.0003(8)
    C6 0.0259(12) 0.0271(12) 0.0427(14) -0.0002(9) 0.0058(9) -0.0001(10)
    C7 0.0337(11) 0.0421(13) 0.0610(16) 0.0041(10) 0.0038(10) 0.0111(12)
    C8 0.0279(10) 0.0437(13) 0.0449(12) 0.0028(9) 0.0057(9) -0.0062(10)
    C9 0.0505(15) 0.0572(17) 0.0653(17) 0.0003(13) 0.0173(13) -0.0208(14)
    C10 0.0335(12) 0.0614(17) 0.0661(17) -0.0081(12) 0.0118(11) -0.0125(14)
_geom_special_details
;
All e.s.d.'s (except the e.s.d. in the dihedral angle between two l.s. planes)
are estimated using the full covariance matrix. The cell e.s.d.'s are taken
into account individually in the estimation of e.s.d.'s in distances, angles
and torsion angles; correlations between e.s.d.'s in cell parameters are only
used when they are defined by crystal symmetry. An approximate (isotropic)
treatment of cell e.s.d.'s is used for estimating e.s.d.'s involving l.s.
planes.
;
loop_
    _geom_bond_atom_site_label_1
    _geom_bond_atom_site_label_2
    _geom_bond_site_symmetry_2
    _geom_bond_distance
    _geom_bond_publ_flag
    O1 C1 . 1.316(2) ?
    O2 C1 . 1.225(2) ?
    C1 C2 . 1.502(3) ?
    C2 C3 . 1.523(3) ?
    C3 C4 . 1.498(3) ?
    C4 O3 . 1.211(2) ?
    C4 O4 . 1.338(2) ?
    O4 C5 . 1.449(2) ?
    C5 C6' . 1.408(16) ?
    C5 C6 . 1.492(3) ?
    O5 C6' . 1.409(17) ?
    O5 C8 . 1.424(3) ?
    O5 C6 . 1.424(3) ?
    O6 C7 . 1.424(3) ?
    O6 C8 . 1.424(3) ?
    C6 C7 . 1.537(3) ?
    C7 C6' . 1.629(17) ?
    C8 C9 . 1.505(3) ?
    C8 C10 . 1.505(3) ?
    O1 H01 . 0.80(3) ?
    C2 H2A . 0.9900 ?
    C2 H2B . 0.9900 ?
    C3 H3A . 0.9900 ?
    C3 H3B . 0.9900 ?
    C5 H5A . 0.9900 ?
    C5 H5B . 0.9900 ?
    C5 H5C . 0.9900 ?
    C5 H5D . 0.9900 ?
    C6 H6 . 1.0000 ?
    C7 H7A . 0.9900 ?
    C7 H7B . 0.9900 ?
    C7 H7C . 0.9900 ?
    C7 H7D . 0.9900 ?
    C6' H6' . 1.0000 ?
    C9 H9A . 0.9800 ?
    C9 H9B . 0.9800 ?
    C9 H9C . 0.9800 ?
    C10 H10A . 0.9800 ?
    C10 H10B . 0.9800 ?
    C10 H10C . 0.9800 ?
loop_
    _geom_angle_atom_site_label_1
    _geom_angle_atom_site_label_2
    _geom_angle_atom_site_label_3
    _geom_angle_site_symmetry_1
    _geom_angle_site_symmetry_3
    _geom_angle
    _geom_angle_publ_flag
    O2 C1 O1 . . 123.58(17) ?
    O2 C1 C2 . . 122.95(17) ?
    O1 C1 C2 . . 113.42(16) ?
    C1 C2 C3 . . 113.37(16) ?
    C4 C3 C2 . . 112.54(16) ?
    O3 C4 O4 . . 123.59(18) ?
    O3 C4 C3 . . 125.36(18) ?
    O4 C4 C3 . . 111.05(16) ?
    C4 O4 C5 . . 117.01(16) ?
    C6' C5 O4 . . 124.8(7) ?
    O4 C5 C6 . . 107.25(17) ?
    C6' O5 C8 . . 102.9(7) ?
    C8 O5 C6 . . 106.90(17) ?
    C7 O6 C8 . . 106.95(17) ?
    O5 C6 C5 . . 109.58(19) ?
    O5 C6 C7 . . 104.30(18) ?
    C5 C6 C7 . . 112.0(2) ?
    O6 C7 C6 . . 104.48(19) ?
    O6 C7 C6' . . 86.3(7) ?
    C5 C6' O5 . . 115.5(14) ?
    C5 C6' C7 . . 111.3(13) ?
    O5 C6' C7 . . 100.5(11) ?
    O6 C8 O5 . . 104.06(17) ?
    O6 C8 C9 . . 111.3(2) ?
    O5 C8 C9 . . 110.8(2) ?
    O6 C8 C10 . . 109.0(2) ?
    O5 C8 C10 . . 108.9(2) ?
    C9 C8 C10 . . 112.4(2) ?
    C1 O1 H01 . . 109(2) ?
    C1 C2 H2A . . 108.9 ?
    C3 C2 H2A . . 108.9 ?
    C1 C2 H2B . . 108.9 ?
    C3 C2 H2B . . 108.9 ?
    H2A C2 H2B . . 107.7 ?
    C4 C3 H3A . . 109.1 ?
    C2 C3 H3A . . 109.1 ?
    C4 C3 H3B . . 109.1 ?
    C2 C3 H3B . . 109.1 ?
    H3A C3 H3B . . 107.8 ?
    O4 C5 H5A . . 110.3 ?
    C6 C5 H5A . . 110.3 ?
    C6' C5 H5B . . 122.2 ?
    O4 C5 H5B . . 110.3 ?
    C6 C5 H5B . . 110.3 ?
    H5A C5 H5B . . 108.5 ?
    C6' C5 H5C . . 106.1 ?
    O4 C5 H5C . . 106.1 ?
    H5A C5 H5C . . 137.6 ?
    C6' C5 H5D . . 106.1 ?
    O4 C5 H5D . . 106.1 ?
    H5C C5 H5D . . 106.3 ?
    O5 C6 H6 . . 110.3 ?
    C5 C6 H6 . . 110.3 ?
    C7 C6 H6 . . 110.3 ?
    O6 C7 H7A . . 110.9 ?
    C6 C7 H7A . . 110.9 ?
    O6 C7 H7B . . 110.9 ?
    C6 C7 H7B . . 110.9 ?
    H7A C7 H7B . . 108.9 ?
    O6 C7 H7C . . 114.3 ?
    C6 C7 H7C . . 77.1 ?
    C6' C7 H7C . . 114.3 ?
    O6 C7 H7D . . 114.3 ?
    C6 C7 H7D . . 130.1 ?
    C6' C7 H7D . . 114.3 ?
    H7C C7 H7D . . 111.4 ?
    C5 C6' H6' . . 109.7 ?
    O5 C6' H6' . . 109.7 ?
    C7 C6' H6' . . 109.7 ?
    C8 C9 H9A . . 109.5 ?
    C8 C9 H9B . . 109.5 ?
    H9A C9 H9B . . 109.5 ?
    C8 C9 H9C . . 109.5 ?
    H9A C9 H9C . . 109.5 ?
    H9B C9 H9C . . 109.5 ?
    C8 C10 H10A . . 109.5 ?
    C8 C10 H10B . . 109.5 ?
    H10A C10 H10B . . 109.5 ?
    C8 C10 H10C . . 109.5 ?
    H10A C10 H10C . . 109.5 ?
    H10B C10 H10C . . 109.5 ?
loop_
    _geom_torsion_atom_site_label_1
    _geom_torsion_atom_site_label_2
    _geom_torsion_atom_site_label_3
    _geom_torsion_atom_site_label_4
    _geom_torsion_site_symmetry_1
    _geom_torsion_site_symmetry_2
    _geom_torsion_site_symmetry_3
    _geom_torsion_site_symmetry_4
    _geom_torsion
    _geom_torsion_publ_flag
    O2 C1 C2 C3 . . . . 30.0(3) ?
    O1 C1 C2 C3 . . . . -152.49(16) ?
    C1 C2 C3 C4 . . . . 67.0(2) ?
    C2 C3 C4 O3 . . . . -12.7(3) ?
    C2 C3 C4 O4 . . . . 167.00(15) ?
    O3 C4 O4 C5 . . . . -8.3(3) ?
    C3 C4 O4 C5 . . . . 172.00(16) ?
    C4 O4 C5 C6' . . . . 116.4(12) ?
    C4 O4 C5 C6 . . . . 157.92(17) ?
    C6' O5 C6 C5 . . . . -51.5(9) ?
    C8 O5 C6 C5 . . . . -142.17(19) ?
    C6' O5 C6 C7 . . . . 68.5(9) ?
    C8 O5 C6 C7 . . . . -22.1(2) ?
    C6' C5 C6 O5 . . . . 53.2(10) ?
    O4 C5 C6 O5 . . . . -70.5(2) ?
    C6' C5 C6 C7 . . . . -62.0(10) ?
    O4 C5 C6 C7 . . . . 174.27(18) ?
    C8 O6 C7 C6 . . . . 21.4(3) ?
    C8 O6 C7 C6' . . . . 54.2(8) ?
    O5 C6 C7 O6 . . . . 0.5(3) ?
    C5 C6 C7 O6 . . . . 118.9(2) ?
    O5 C6 C7 C6' . . . . -62.8(9) ?
    C5 C6 C7 C6' . . . . 55.6(9) ?
    O4 C5 C6' O5 . . . . 18(2) ?
    C6 C5 C6' O5 . . . . -57.7(14) ?
    O4 C5 C6' C7 . . . . 131.5(8) ?
    C6 C5 C6' C7 . . . . 56.1(12) ?
    C8 O5 C6' C5 . . . . 160.9(13) ?
    C6 O5 C6' C5 . . . . 59.9(15) ?
    C8 O5 C6' C7 . . . . 41.0(13) ?
    C6 O5 C6' C7 . . . . -60.0(10) ?
    O6 C7 C6' C5 . . . . 179.6(14) ?
    C6 C7 C6' C5 . . . . -60.5(13) ?
    O6 C7 C6' O5 . . . . -57.5(11) ?
    C6 C7 C6' O5 . . . . 62.4(11) ?
    C7 O6 C8 O5 . . . . -35.5(2) ?
    C7 O6 C8 C9 . . . . 83.9(2) ?
    C7 O6 C8 C10 . . . . -151.6(2) ?
    C6' O5 C8 O6 . . . . -7.5(11) ?
    C6 O5 C8 O6 . . . . 35.9(2) ?
    C6' O5 C8 C9 . . . . -127.2(11) ?
    C6 O5 C8 C9 . . . . -83.9(2) ?
    C6' O5 C8 C10 . . . . 108.6(11) ?
    C6 O5 C8 C10 . . . . 152.0(2) ?
loop_
    _geom_hbond_atom_site_label_D
    _geom_hbond_atom_site_label_H
    _geom_hbond_atom_site_label_A
    _geom_hbond_site_symmetry_A
    _geom_hbond_distance_DH
    _geom_hbond_distance_HA
    _geom_hbond_distance_DA
    _geom_hbond_angle_DHA
    O1 H01 O2 3_656 0.80(3) 1.86(3) 2.6582(19) 175(3)
    C3 H3A O3 4_566 0.99 2.36 3.211(2) 143.8
    C2 H2B O4 1_545 0.99 2.57 3.489(2) 154.9
    C7 H7B O5 4_575 0.99 2.60 3.506(3) 152.1
data_global
_journal_date_recd_electronic     2009-04-22
_journal_date_accepted     2009-04-23
_journal_name_full     'Acta Crystallographica, Section E'
_journal_year     2009
_journal_volume     65
_journal_issue      6
_journal_page_first     o1192
_journal_page_last     o1192
_journal_paper_category     QO
_journal_coeditor_code     BT2936
_publ_contact_author_name     'Peter G. Jones'
_publ_contact_author_address
;
Institut f\"ur Anorganische und Analytische Chemie
Technische Universit\"at Braunschweig
Postfach 3329
38023 Braunschweig
Germany
;
_publ_contact_author_email     'p.jones@tu-bs.de'
_publ_contact_author_fax     '049 531 391-5387'
_publ_contact_author_phone     '049 531 391-5382'
_publ_section_title
;
(2,2-Dimethyl-1,3-dioxolan-4-yl)methyl 3-carboxypropanoate
;
loop_
    _publ_author_name
    _publ_author_address
    'Ku\'s, Piotr'
;
Department of Chemistry
University of Silesia
9 Szkolna Street
40-006 Katowice
Poland
;
    'Rojkiewicz, Marcin'
;
Department of Chemistry
University of Silesia
9 Szkolna Street
40-006 Katowice
Poland
;
    'Zi\;eba, Grzegorz'
;
Department of Chemistry
University of Silesia
9 Szkolna Street
40-006 Katowice
Poland
;
    'Witoszek, Monika'
;
Department of Chemistry
University of Silesia
9 Szkolna Street
40-006 Katowice
Poland
;
    'Jones, Peter G.'
;
Institut f\"ur Anorganische und Analytische Chemie
Technische Universit\"at Braunschweig
Postfach 3329
38023 Braunschweig
Germany
;
