# Supplementary material for: (2,2-Dimethyl-1,3-dioxolan-4-yl)methyl 3-carboxy­propanoate
Source: Acta Crystallogr Sect E Struct Rep Online. 2009 May 7;65(Pt 6):o1192. doi: 10.1107/S1600536809015190 (PMC2969742; doi:10.1107/S1600536809015190)
Supplement: Supplementary file 2 [file e-65-o1192-Isup2.hkl]

# 
# h,k,l, Fc-squared, Fo-squared, sigma(Fo-squared) and status flag 
# 
data_I
_shelx_title ' busst in P2(1)/c' 
_shelx_refln_list_code          4 
_shelx_F_calc_maximum      142.66 
_exptl_crystal_F_000       496.00 
_reflns_d_resolution_high  0.8000 
 
loop_ 
 _symmetry_equiv_pos_as_xyz 
 'x, y, z' 
 '-x, y+1/2, -z+1/2' 
 '-x, -y, -z' 
 'x, -y-1/2, z-1/2' 
 
_cell_length_a    20.7650 
_cell_length_b     5.7007 
_cell_length_c     9.6964 
_cell_angle_alpha  90.000 
_cell_angle_beta   98.658 
_cell_angle_gamma  90.000 
 
_shelx_F_squared_multiplier     1.000 
 
loop_ 
 _refln_index_h 
 _refln_index_k 
 _refln_index_l 
 _refln_F_squared_calc 
 _refln_F_squared_meas 
 _refln_F_squared_sigma 
 _refln_observed_status 
   2   0   0       70.68       74.75      1.42 o 
   3   0   0     1297.88     1325.39      3.52 o 
   4   0   0     3754.35     3547.11      6.63 o 
   5   0   0     3039.22     2945.99     88.87 o 
   6   0   0       17.74        5.64      0.79 o 
   7   0   0      364.56      346.99      4.98 o 
   8   0   0     3305.38     3221.47     55.46 o 
   9   0   0      779.73      720.88      7.76 o 
  10   0   0      384.86      411.38      6.26 o 
  11   0   0      169.46      139.93      4.24 o 
  12   0   0       32.41       34.61      2.46 o 
  13   0   0        3.79       17.60      2.54 o 
  14   0   0     2467.68     2648.09     19.61 o 
  15   0   0      718.43      681.87     10.46 o 
  16   0   0       92.72      112.13      7.27 o 
  17   0   0        0.88        1.79      1.00 o 
  18   0   0     1217.37     1223.08      6.01 o 
  19   0   0      586.82      586.65      3.70 o 
  20   0   0        5.86        9.80      0.99 o 
  21   0   0       44.13       43.38      1.51 o 
  22   0   0      114.85      108.18      2.85 o 
  23   0   0       94.32       94.47      2.32 o 
  24   0   0       55.60       63.29      1.26 o 
  25   0   0        7.42        4.08      3.88 o 
   1   1   0     1637.45     1568.46      6.92 o 
   2   1   0     7273.83     6839.96     40.29 o 
   3   1   0     1105.47     1083.76      8.51 o 
   4   1   0        1.46        6.97      0.63 o 
   5   1   0     1872.01     1733.59      6.03 o 
   6   1   0       62.20       57.25      1.11 o 
   7   1   0        8.07        9.22      0.75 o 
   8   1   0     1306.60     1421.23     73.87 o 
   9   1   0      238.80      274.97      7.26 o 
  10   1   0        5.40        6.74      1.24 o 
  11   1   0      505.30      522.72     21.58 o 
  12   1   0     1139.95     1133.26     51.18 o 
  13   1   0      800.36      815.95     15.45 o 
  14   1   0      352.15      366.98      4.12 o 
  15   1   0      126.53      102.23      2.14 o 
  16   1   0      292.07      273.91      3.07 o 
  17   1   0       98.67       95.21      1.60 o 
  18   1   0        9.58        9.40      0.71 o 
  19   1   0        8.36       10.89      0.84 o 
  20   1   0      219.67      225.48      2.57 o 
  21   1   0      170.66      180.48      2.04 o 
  22   1   0      131.30      125.93      2.96 o 
  23   1   0        0.62        0.90      0.48 o 
  24   1   0      102.85       96.40      3.54 o 
  25   1   0        0.17        0.82      1.08 o 
   0   2   0      544.21      595.54     21.75 o 
   1   2   0      619.08      587.84     14.98 o 
   2   2   0        3.11        6.57      0.27 o 
   3   2   0        3.14        6.89      0.51 o 
   4   2   0     2617.35     2541.91     28.57 o 
   5   2   0       30.19       50.22      1.09 o 
   6   2   0     1132.00     1150.15     15.48 o 
   7   2   0        8.80        8.70      0.72 o 
   8   2   0      101.94      108.34      3.31 o 
   9   2   0     1698.37     1809.36     15.52 o 
  10   2   0      399.81      393.84     11.98 o 
  11   2   0       62.27       60.91      2.11 o 
  12   2   0       26.12       26.15      1.51 o 
  13   2   0      190.86      197.02      3.30 o 
  14   2   0        6.88        6.27      0.54 o 
  15   2   0      130.66      142.60      1.86 o 
  16   2   0       39.52       32.29      0.71 o 
  17   2   0        0.03        1.85      0.56 o 
  18   2   0      102.75      119.49      1.62 o 
  19   2   0      132.24      141.24      1.16 o 
  20   2   0       70.03       70.44      0.80 o 
  21   2   0        0.30        0.54      0.43 o 
  22   2   0        0.28        0.68      0.51 o 
  23   2   0      108.15      107.30      5.61 o 
  24   2   0        1.71        0.44      0.62 o 
   1   3   0      286.14      283.48      8.41 o 
   2   3   0       69.25       89.24      2.32 o 
   3   3   0      148.93      176.03      2.76 o 
   4   3   0      288.66      227.12      6.40 o 
   5   3   0      190.12      177.97      3.55 o 
   6   3   0      561.17      548.18      6.62 o 
   7   3   0        1.10        4.91      1.18 o 
   8   3   0     1009.62      974.37     45.29 o 
   9   3   0        4.96        9.01      2.93 o 
  10   3   0      182.74      155.50      7.81 o 
  11   3   0     1401.97     1405.09      7.30 o 
  12   3   0      214.70      219.01      2.51 o 
  13   3   0      140.12      124.83      1.18 o 
  14   3   0        0.03        0.54      0.54 o 
  15   3   0      142.51      129.36      0.97 o 
  16   3   0      157.34      177.52      1.61 o 
  17   3   0      145.22      139.09      1.68 o 
  18   3   0       28.08       30.46      0.83 o 
  19   3   0       29.45       27.53      0.84 o 
  20   3   0       15.88       20.30      0.87 o 
  21   3   0       18.88       22.79      0.99 o 
  22   3   0        8.69       11.62      0.93 o 
  23   3   0        1.50        0.59      0.58 o 
   0   4   0      217.70      255.73     14.08 o 
   1   4   0      387.23      424.51      3.39 o 
   2   4   0        1.02        2.39      1.13 o 
   3   4   0      704.99      670.49      6.47 o 
   4   4   0      159.66      163.27      2.29 o 
   5   4   0       14.88       10.67      1.97 o 
   6   4   0      386.34      342.42      3.51 o 
   7   4   0       14.39       18.29      0.69 o 
   8   4   0      100.32      113.68      1.21 o 
   9   4   0      372.66      376.17      2.46 o 
  10   4   0      246.24      222.58      1.55 o 
  11   4   0      154.65      155.55      1.31 o 
  12   4   0      351.02      351.29      2.15 o 
  13   4   0       77.51       78.22      1.05 o 
  14   4   0       79.51       90.43      1.70 o 
  15   4   0       14.19       16.31      0.82 o 
  16   4   0       22.95       26.74      0.84 o 
  17   4   0       78.90       75.43      1.12 o 
  18   4   0       10.07       11.03      0.74 o 
  19   4   0       44.85       49.51      1.28 o 
  20   4   0      102.31      107.80      3.62 o 
  21   4   0        0.00       -0.33      0.46 o 
   1   5   0       13.76       16.32      0.73 o 
   2   5   0       68.80       78.34      0.97 o 
   3   5   0       74.11       77.46      0.90 o 
   4   5   0       27.97       25.58      0.79 o 
   5   5   0      201.04      197.13      2.06 o 
   6   5   0      348.90      352.86      2.04 o 
   7   5   0      345.88      348.09      1.80 o 
   8   5   0      143.63      142.90      1.72 o 
   9   5   0       51.26       56.22      1.36 o 
  10   5   0       89.03       90.87      1.23 o 
  11   5   0        3.53        4.50      0.71 o 
  12   5   0       10.72       11.11      0.87 o 
  13   5   0       70.08       77.54      1.19 o 
  14   5   0       32.33       29.14      0.88 o 
  15   5   0        0.28       -0.08      0.57 o 
  16   5   0       13.46       12.04      0.67 o 
  17   5   0        2.53        4.41      0.61 o 
  18   5   0        3.07        5.59      0.78 o 
   0   6   0       44.99       48.73      1.80 o 
   1   6   0        0.02        0.52      1.10 o 
   2   6   0        5.66        7.25      1.22 o 
   3   6   0       36.36       45.12      2.29 o 
   4   6   0        7.33        6.33      0.99 o 
   5   6   0        1.59        7.28      0.84 o 
   6   6   0        0.35        1.03      0.55 o 
   7   6   0        3.28        3.82      0.52 o 
   8   6   0       10.43       13.64      0.60 o 
   9   6   0        0.16        2.15      0.68 o 
  10   6   0        0.08        0.95      0.63 o 
  11   6   0        3.86        4.26      0.60 o 
  12   6   0       19.59       22.98      0.94 o 
  13   6   0       12.80       15.70      0.93 o 
   1   7   0       61.65       61.18      1.24 o 
   2   7   0       16.15       28.95      1.08 o 
   3   7   0      100.96      115.86      2.17 o 
   4   7   0        1.46        2.23      1.25 o 
 -25   1   1        3.00        1.69      0.85 o 
 -24   1   1      201.03      189.56      6.21 o 
 -23   1   1      173.33      167.62      1.81 o 
 -22   1   1      120.58      118.24      2.49 o 
 -21   1   1        0.88        0.39      0.57 o 
 -20   1   1       27.99       25.16      0.82 o 
 -19   1   1        1.96        2.02      0.65 o 
 -18   1   1      246.65      239.51      4.75 o 
 -17   1   1       49.48       45.88      1.00 o 
 -16   1   1       14.38       16.10      0.76 o 
 -15   1   1      312.68      323.85      6.92 o 
 -14   1   1       29.71       22.96      1.37 o 
 -13   1   1      164.27      179.06      5.06 o 
 -12   1   1       77.37       69.29      1.90 o 
 -11   1   1     1299.44     1263.76     44.39 o 
 -10   1   1      428.27      459.31     19.28 o 
  -9   1   1      504.62      508.83     20.94 o 
  -8   1   1       54.54       43.80      1.59 o 
  -7   1   1      463.96      387.64     18.19 o 
  -6   1   1     2364.27     2273.25      7.04 o 
  -5   1   1     2688.51     2573.77      9.42 o 
  -4   1   1     5457.87     5183.52     24.49 o 
  -3   1   1     2165.75     2034.09      8.00 o 
  -2   1   1     2889.34     2817.15     20.61 o 
  -1   1   1      483.76      484.41      7.07 o 
   0   1   1     4077.44     3753.44     26.16 o 
   1   1   1      367.08      364.65      6.40 o 
   2   1   1        0.21       11.63      0.66 o 
   3   1   1    17591.72    15975.91    205.91 o 
   4   1   1      620.70      662.96      6.09 o 
   5   1   1      489.53      537.37      2.80 o 
   6   1   1       80.19      107.42      1.48 o 
   7   1   1     1320.36     1386.65      7.48 o 
   8   1   1      719.05      742.10     18.88 o 
   9   1   1      609.36      594.40     13.95 o 
  10   1   1        4.69        9.74      1.03 o 
  11   1   1     1098.74     1089.92     11.97 o 
  12   1   1      755.96      757.35      5.98 o 
  13   1   1      204.96      197.97      4.14 o 
  14   1   1       59.28       68.65      2.88 o 
  15   1   1      617.85      605.80      5.12 o 
  16   1   1        8.15        8.12      0.61 o 
  17   1   1      157.01      157.96      1.30 o 
  18   1   1      280.81      292.22      2.64 o 
  19   1   1       41.31       38.45      0.78 o 
  20   1   1        0.34        0.92      0.63 o 
  21   1   1      126.03      136.39      1.72 o 
  22   1   1        7.50        5.60      0.56 o 
  23   1   1       67.73       67.13      1.87 o 
  24   1   1        0.74        0.86      0.51 o 
 -24   2   1      161.39      160.44      6.29 o 
 -23   2   1       10.40       11.68      0.54 o 
 -22   2   1       82.10       85.63      1.78 o 
 -21   2   1       62.63       56.86      1.15 o 
 -20   2   1      275.75      291.95      3.91 o 
 -19   2   1       83.21       84.74      1.16 o 
 -18   2   1      570.95      589.80      3.89 o 
 -17   2   1        6.15        5.70      0.64 o 
 -16   2   1       35.05       34.48      0.72 o 
 -15   2   1       19.95       13.60      0.55 o 
 -14   2   1        0.17        2.79      0.64 o 
 -13   2   1       72.34       72.09      2.07 o 
 -12   2   1      271.81      269.34      6.07 o 
 -11   2   1      219.57      289.78      5.75 o 
 -10   2   1     2443.03     2506.99     38.65 o 
  -9   2   1      860.79      896.76     16.27 o 
  -8   2   1     2089.05     2163.53     26.85 o 
  -7   2   1      151.55      224.08      3.60 o 
  -6   2   1      636.31      654.03      5.07 o 
  -5   2   1     1306.57     1326.86     12.25 o 
  -4   2   1      100.46       95.46      1.23 o 
  -3   2   1      410.52      331.36      5.61 o 
  -2   2   1       64.37       50.42      1.98 o 
  -1   2   1      749.46      749.38      5.78 o 
   0   2   1      133.03      132.73      2.55 o 
   1   2   1      234.10      263.11      2.79 o 
   2   2   1      314.99      324.12      3.22 o 
   3   2   1      101.13      103.36      3.08 o 
   4   2   1      261.34      263.24      1.77 o 
   5   2   1      138.21      139.57      1.96 o 
   6   2   1        0.87        5.90      0.67 o 
   7   2   1      558.94      595.67      7.36 o 
   8   2   1      176.56      142.23      3.79 o 
   9   2   1       19.69       39.10      1.47 o 
  10   2   1      370.52      357.47      2.76 o 
  11   2   1      121.08      125.39      3.82 o 
  12   2   1      213.28      202.51      5.42 o 
  13   2   1        0.05        1.84      0.92 o 
  14   2   1        0.00        0.22      0.52 o 
  15   2   1       13.78       12.63      0.70 o 
  16   2   1      173.85      174.08      1.46 o 
  17   2   1      706.11      726.54      3.52 o 
  18   2   1        4.79        5.88      0.69 o 
  19   2   1      143.97      141.69      1.21 o 
  20   2   1      145.17      147.64      2.23 o 
  21   2   1       41.28       47.22      1.36 o 
  22   2   1        0.04       -0.06      0.53 o 
  23   2   1       12.63        9.03      4.17 o 
  24   2   1        0.09        0.70      0.53 o 
 -23   3   1       26.06       21.16      0.77 o 
 -22   3   1       57.50       60.23      1.28 o 
 -21   3   1       18.63       18.50      0.90 o 
 -20   3   1        1.68        1.91      0.55 o 
 -19   3   1        8.07       10.72      0.69 o 
 -18   3   1        4.86       11.49      0.64 o 
 -17   3   1      118.00      114.19      1.28 o 
 -16   3   1       49.38       53.41      0.87 o 
 -15   3   1       93.30      100.96      0.94 o 
 -14   3   1       22.65       26.47      0.63 o 
 -13   3   1       54.71       66.41      0.76 o 
 -12   3   1        2.55        6.34      0.51 o 
 -11   3   1       24.57       34.16      0.80 o 
 -10   3   1        3.76        8.51      1.96 o 
  -9   3   1       61.91       46.53      1.86 o 
  -8   3   1        3.14       16.23      1.46 o 
  -7   3   1        0.43        3.22      1.16 o 
  -6   3   1      374.17      364.78      2.77 o 
  -5   3   1      559.94      565.00      4.80 o 
  -4   3   1      316.05      316.74      3.89 o 
  -3   3   1      237.91      226.75      2.07 o 
  -2   3   1     1497.27     1493.57     12.84 o 
  -1   3   1      740.82      720.59     10.05 o 
   0   3   1      199.20      177.06      3.69 o 
   1   3   1      235.77      228.87      7.18 o 
   2   3   1      301.43      314.10      3.40 o 
   3   3   1     1107.85     1223.54     11.50 o 
   4   3   1     1596.06     1692.92     10.55 o 
   5   3   1       98.82       75.18      2.36 o 
   6   3   1        5.59        5.82      1.28 o 
   7   3   1        8.61        9.40      1.13 o 
   8   3   1      220.63      213.69      3.82 o 
   9   3   1       23.63       20.24      2.14 o 
  10   3   1      151.41      163.85      2.65 o 
  11   3   1      233.86      255.94      1.49 o 
  12   3   1      241.82      222.88      1.98 o 
  13   3   1      163.10      151.64      1.62 o 
  14   3   1      509.90      540.19      1.87 o 
  15   3   1       30.89       34.74      0.76 o 
  16   3   1       41.24       46.72      0.81 o 
  17   3   1        6.45        6.68      0.64 o 
  18   3   1        8.03        9.59      0.67 o 
  19   3   1       63.71       69.75      1.55 o 
  20   3   1        2.63        3.99      0.73 o 
  21   3   1       21.19       24.03      1.05 o 
  22   3   1        0.70        0.89      0.56 o 
 -21   4   1        0.41        1.92      0.60 o 
 -20   4   1       65.89       72.18      1.31 o 
 -19   4   1       39.54       43.11      1.35 o 
 -18   4   1        1.70        1.70      0.62 o 
 -17   4   1       55.72       74.10      0.99 o 
 -16   4   1        4.91        5.36      0.73 o 
 -15   4   1        2.24        5.98      0.66 o 
 -14   4   1      303.77      304.23      3.11 o 
 -13   4   1       32.86       39.41      0.83 o 
 -12   4   1       57.20       47.74      0.90 o 
 -11   4   1      532.62      532.80      4.20 o 
 -10   4   1        6.80       11.74      0.67 o 
  -9   4   1      306.96      283.68      1.48 o 
  -8   4   1       89.89      103.05      1.15 o 
  -7   4   1        2.93        1.97      0.51 o 
  -6   4   1       76.71       75.21      0.75 o 
  -5   4   1       93.15       80.58      1.34 o 
  -4   4   1        0.34        0.02      1.21 o 
  -3   4   1       43.63       53.55      1.53 o 
  -2   4   1      354.69      360.59      8.37 o 
  -1   4   1       23.92       22.84      1.41 o 
   0   4   1       32.60       29.87      1.81 o 
   1   4   1        2.70       10.35      1.47 o 
   2   4   1       35.52       36.37      1.74 o 
   3   4   1       47.74       56.77      2.18 o 
   4   4   1      399.22      359.49      5.65 o 
   5   4   1        5.68       10.68      0.68 o 
   6   4   1      337.14      345.81      3.39 o 
   7   4   1      577.87      565.89      4.18 o 
   8   4   1       47.58       45.52      0.94 o 
   9   4   1       11.88       17.62      1.06 o 
  10   4   1       51.48       51.79      1.11 o 
  11   4   1        0.18        7.23      0.71 o 
  12   4   1       12.76       11.62      0.74 o 
  13   4   1       15.19       19.03      1.07 o 
  14   4   1      169.32      190.81      2.28 o 
  15   4   1      287.06      303.69      3.84 o 
  16   4   1       77.63       86.22      1.89 o 
  17   4   1       10.10        8.58      0.76 o 
  18   4   1       36.74       44.01      1.29 o 
  19   4   1        4.82        4.48      0.61 o 
  20   4   1        1.19        0.38      0.46 o 
 -18   5   1       19.31       17.11      0.58 o 
 -17   5   1      223.20      240.58      2.72 o 
 -16   5   1       28.89       27.95      0.83 o 
 -15   5   1        0.23        0.66      0.72 o 
 -14   5   1        1.12        4.35      0.77 o 
 -13   5   1        4.19        4.33      0.82 o 
 -12   5   1        0.02        1.14      0.62 o 
 -11   5   1       37.38       33.17      0.84 o 
 -10   5   1       28.06       35.68      0.86 o 
  -9   5   1        2.45        6.69      0.73 o 
  -8   5   1        0.95        2.07      0.66 o 
  -7   5   1      110.53       98.54      1.77 o 
  -6   5   1       32.36       31.08      0.78 o 
  -5   5   1       80.36       98.65      1.31 o 
  -4   5   1       26.94       32.62      0.76 o 
  -3   5   1      215.45      214.39      1.42 o 
  -2   5   1        0.01        3.79      0.62 o 
  -1   5   1       38.02       36.43      1.11 o 
   0   5   1        3.95        4.64      0.56 o 
   1   5   1       10.67       14.43      0.64 o 
   2   5   1      113.12      109.42      1.15 o 
   3   5   1        0.00        2.51      0.56 o 
   4   5   1       23.28       24.16      0.67 o 
   5   5   1       13.14       19.21      0.77 o 
   6   5   1      163.31      156.00      1.35 o 
   7   5   1       48.23       53.14      1.11 o 
   8   5   1       23.85       31.77      0.74 o 
   9   5   1      177.15      189.56      1.59 o 
  10   5   1       75.19       75.13      1.20 o 
  11   5   1        5.90        7.26      0.68 o 
  12   5   1       31.50       33.40      0.84 o 
  13   5   1        0.01        0.14      0.70 o 
  14   5   1       15.03       12.13      0.79 o 
  15   5   1        8.05        7.67      0.69 o 
  16   5   1        3.60        6.73      0.64 o 
  17   5   1        1.92        2.32      0.41 o 
 -14   6   1       12.59        9.11      1.36 o 
 -13   6   1        0.03        1.32      0.71 o 
 -12   6   1       78.56       89.08      3.43 o 
 -11   6   1       77.72       92.99      4.10 o 
 -10   6   1        1.24        4.33      0.82 o 
  -9   6   1        6.55        8.90      1.01 o 
  -8   6   1       83.04       75.74      1.96 o 
  -7   6   1       64.50       74.36      1.43 o 
  -6   6   1       33.21       36.61      1.00 o 
  -5   6   1      109.58      112.16      2.71 o 
  -4   6   1      198.21      203.59      3.97 o 
  -3   6   1      124.44      124.37      3.14 o 
  -2   6   1       29.93       27.99      1.19 o 
  -1   6   1        4.52        6.70      1.07 o 
   0   6   1       25.59       30.64      1.22 o 
   1   6   1        0.49        4.53      1.03 o 
   2   6   1      124.90      138.11      1.73 o 
   3   6   1       11.22       22.70      1.26 o 
   4   6   1      175.99      211.74      4.61 o 
   5   6   1      122.46      124.00      1.75 o 
   6   6   1       13.69       11.21      0.67 o 
   7   6   1       19.10       18.54      0.67 o 
   8   6   1       13.70       24.05      0.81 o 
   9   6   1      111.92      121.11      2.04 o 
  10   6   1       91.13      100.64      3.29 o 
  11   6   1       15.92       17.66      1.79 o 
  12   6   1       12.31       10.90      1.00 o 
  13   6   1        7.18        9.56      1.34 o 
  -4   7   1        0.61       -0.02      0.82 o 
  -3   7   1        4.18        3.27      1.07 o 
  -2   7   1        1.19        1.61      0.75 o 
  -1   7   1        0.45        0.48      0.94 o 
   0   7   1        1.57        4.27      0.94 o 
   1   7   1       23.06       23.57      0.84 o 
   2   7   1       27.11       29.26      2.02 o 
   3   7   1       28.57       32.60      0.93 o 
 -25   0   2       99.04       86.86      3.50 o 
 -24   0   2        3.61        3.25      0.61 o 
 -23   0   2       30.32       33.52      0.95 o 
 -22   0   2      124.36      111.29      2.00 o 
 -21   0   2      180.68      188.75      2.75 o 
 -20   0   2       37.61       32.51      1.54 o 
 -19   0   2      869.18      834.23      5.38 o 
 -18   0   2       42.60       49.01      1.73 o 
 -17   0   2      189.79      174.70      2.58 o 
 -16   0   2       10.90        9.00      2.27 o 
 -15   0   2      108.71       89.11      6.53 o 
 -14   0   2       21.91       32.38      2.18 o 
 -13   0   2      240.98      249.95      6.72 o 
 -12   0   2        0.44        0.17      1.19 o 
 -11   0   2        6.74        2.90      1.14 o 
 -10   0   2       40.93       41.61      2.42 o 
  -9   0   2      746.94      801.73      7.88 o 
  -8   0   2     2298.88     2355.29     12.52 o 
  -7   0   2     6291.73     6489.18     19.18 o 
  -6   0   2      868.63      841.11     46.58 o 
  -5   0   2        2.85        1.94      0.66 o 
  -4   0   2     3201.78     2917.09     65.05 o 
  -3   0   2      133.04      137.17      2.53 o 
  -2   0   2     2634.15     2521.48      9.09 o 
  -1   0   2    20352.92    20042.12     95.81 o 
   0   0   2     1889.62     1847.37     47.47 o 
   1   0   2    10498.09    10532.86    180.68 o 
   2   0   2      295.69      268.70      5.58 o 
   3   0   2     5322.97     4853.05    121.52 o 
   4   0   2     2491.49     2528.90     29.27 o 
   5   0   2     8178.66     8525.97    141.99 o 
   6   0   2     5351.70     5424.84     86.31 o 
   7   0   2     4192.14     4305.65     68.02 o 
   8   0   2       46.21       57.23      6.22 o 
   9   0   2     1706.81     1845.61      8.49 o 
  10   0   2      351.01      352.73      3.14 o 
  11   0   2       79.20       72.31      1.74 o 
  12   0   2      297.69      257.03      3.85 o 
  13   0   2      202.90      222.35      2.78 o 
  14   0   2      460.96      418.39      4.09 o 
  15   0   2      207.41      206.06      2.43 o 
  16   0   2      196.68      184.48      1.89 o 
  17   0   2        9.37        9.08      0.94 o 
  18   0   2      327.06      334.72      2.41 o 
  19   0   2        0.98        1.41      0.82 o 
  20   0   2       77.44       82.68      1.24 o 
  21   0   2      343.91      340.43      5.59 o 
  22   0   2       65.77       62.53      2.30 o 
  23   0   2        1.92        3.96      1.22 o 
  24   0   2       69.33       75.64      1.63 o 
 -25   1   2       50.68       39.55      1.04 o 
 -24   1   2        0.06        0.63      0.39 o 
 -23   1   2       30.09       28.05      1.13 o 
 -22   1   2        0.16        0.88      0.58 o 
 -21   1   2      515.45      522.55      6.82 o 
 -20   1   2      128.20      125.73      1.34 o 
 -19   1   2       53.51       53.08      1.04 o 
 -18   1   2      294.91      292.69      4.19 o 
 -17   1   2      168.09      159.46      2.40 o 
 -16   1   2        7.26        6.18      0.69 o 
 -15   1   2      534.75      562.85      6.84 o 
 -14   1   2       40.16       42.46      1.37 o 
 -13   1   2      225.01      257.90      3.04 o 
 -12   1   2      790.94      762.29      5.47 o 
 -11   1   2       49.37       46.12      1.88 o 
 -10   1   2        5.74        8.56      1.29 o 
  -9   1   2      702.69      735.48     33.71 o 
  -8   1   2     1824.11     1877.81     10.47 o 
  -7   1   2     8714.02     8766.51     76.34 o 
  -6   1   2     1113.81     1259.93     13.08 o 
  -5   1   2       96.70       71.63      1.83 o 
  -4   1   2       56.11       83.03      1.62 o 
  -3   1   2     1167.72     1072.61      5.21 o 
  -2   1   2      616.94      714.47      2.85 o 
  -1   1   2      758.31      722.86      1.95 o 
   0   1   2     3662.40     3289.85      8.62 o 
   1   1   2     3849.82     3610.91      9.93 o 
   2   1   2      969.92     1011.06      6.19 o 
   3   1   2      654.76      764.76     13.92 o 
   4   1   2      939.16      992.77     11.94 o 
   5   1   2     2999.36     3173.40     10.37 o 
   6   1   2        2.93        5.63      0.88 o 
   7   1   2     1135.33     1194.92     14.08 o 
   8   1   2      483.59      496.50      6.33 o 
   9   1   2        5.62       10.63      0.79 o 
  10   1   2       90.94       73.57      1.18 o 
  11   1   2      122.07      129.72      1.53 o 
  12   1   2      183.46      160.34      2.92 o 
  13   1   2      115.12      127.31      3.43 o 
  14   1   2        0.92        0.84      0.64 o 
  15   1   2      536.55      497.72      3.28 o 
  16   1   2      284.62      304.27      2.80 o 
  17   1   2        3.96        5.91      0.61 o 
  18   1   2       89.23       89.67      1.04 o 
  19   1   2        2.39        2.60      0.61 o 
  20   1   2       81.29       85.50      0.97 o 
  21   1   2       28.50       22.71      0.91 o 
  22   1   2        1.98        1.51      0.53 o 
  23   1   2       35.38       36.33      2.33 o 
  24   1   2       21.08       20.85      1.97 o 
 -24   2   2        1.86        1.99      0.44 o 
 -23   2   2        3.80        3.23      0.42 o 
 -22   2   2        1.33        1.98      0.59 o 
 -21   2   2        6.74        6.65      0.61 o 
 -20   2   2       84.59       88.91      1.19 o 
 -19   2   2       99.84      100.77      2.15 o 
 -18   2   2      204.49      185.53      2.43 o 
 -17   2   2       83.78       83.16      0.96 o 
 -16   2   2      260.19      275.04      1.55 o 
 -15   2   2      173.26      162.13      1.25 o 
 -14   2   2       10.82        8.27      0.64 o 
 -13   2   2      340.92      361.42      4.45 o 
 -12   2   2       24.16       33.94      1.50 o 
 -11   2   2       43.05       40.07      1.39 o 
 -10   2   2     1235.21     1329.04      6.88 o 
  -9   2   2      227.25      226.88      6.47 o 
  -8   2   2      105.27      121.02      1.97 o 
  -7   2   2      763.33      834.47      3.63 o 
  -6   2   2      284.90      280.50      5.31 o 
  -5   2   2      108.59      100.07      1.07 o 
  -4   2   2       85.43       98.36      1.02 o 
  -3   2   2     1502.07     1490.12      8.51 o 
  -2   2   2      668.50      617.22      4.77 o 
  -1   2   2       65.26       65.33      1.54 o 
   0   2   2      358.76      429.09      7.83 o 
   1   2   2     3789.54     3886.56     32.26 o 
   2   2   2      605.01      627.15      6.04 o 
   3   2   2      229.79      192.69      4.98 o 
   4   2   2     1751.11     1816.09     25.94 o 
   5   2   2      284.08      294.86      2.12 o 
   6   2   2        3.66       16.26      1.78 o 
   7   2   2      555.89      553.15      4.34 o 
   8   2   2      166.91      160.35      1.48 o 
   9   2   2        8.05       13.47      0.71 o 
  10   2   2      404.06      409.33      7.31 o 
  11   2   2      106.60      106.20      2.19 o 
  12   2   2      111.39      116.02      3.84 o 
  13   2   2      218.25      212.83      1.85 o 
  14   2   2       26.81       27.44      0.72 o 
  15   2   2      248.68      238.86      1.66 o 
  16   2   2      385.16      364.91      2.04 o 
  17   2   2      171.90      186.65      1.55 o 
  18   2   2       34.49       37.34      0.92 o 
  19   2   2        2.09        2.31      0.73 o 
  20   2   2       43.63       42.15      1.12 o 
  21   2   2        5.02        5.64      0.65 o 
  22   2   2       42.84       45.50      1.56 o 
  23   2   2        2.34        2.21      0.39 o 
 -23   3   2        2.76        1.86      0.60 o 
 -22   3   2       73.57       78.98      1.62 o 
 -21   3   2       11.30       12.74      0.71 o 
 -20   3   2        2.81        3.72      0.54 o 
 -19   3   2       18.30       18.47      0.79 o 
 -18   3   2      132.38      125.25      1.57 o 
 -17   3   2      261.57      278.28      1.74 o 
 -16   3   2        5.63        7.72      0.57 o 
 -15   3   2        2.44        3.18      0.53 o 
 -14   3   2       29.96       26.34      0.64 o 
 -13   3   2        6.46       12.37      0.59 o 
 -12   3   2      242.08      267.54      1.39 o 
 -11   3   2      651.70      571.17      5.05 o 
 -10   3   2      266.48      254.20      9.12 o 
  -9   3   2      158.21      140.96      2.85 o 
  -8   3   2      572.79      535.28      5.13 o 
  -7   3   2       12.24        7.98      0.94 o 
  -6   3   2        1.29        8.31      0.91 o 
  -5   3   2       61.54       74.55      1.92 o 
  -4   3   2      541.59      610.77     14.15 o 
  -3   3   2     1517.15     1543.25     32.36 o 
  -2   3   2       48.53       51.10      1.46 o 
  -1   3   2     1034.36      977.67     20.21 o 
   0   3   2        0.42       13.70      2.59 o 
   1   3   2        8.92        8.55      1.18 o 
   2   3   2        7.61        3.17      1.10 o 
   3   3   2      899.00      917.42     45.34 o 
   4   3   2       62.06       58.41      2.22 o 
   5   3   2      284.27      286.23      6.74 o 
   6   3   2       28.70       26.12      1.75 o 
   7   3   2      289.02      257.98      6.82 o 
   8   3   2       30.30       26.98      1.44 o 
   9   3   2       24.31       31.64      1.28 o 
  10   3   2      809.71      830.25      6.08 o 
  11   3   2       27.02       26.55      0.62 o 
  12   3   2      421.57      442.77      2.49 o 
  13   3   2      199.43      204.74      2.10 o 
  14   3   2      106.96       99.98      1.23 o 
  15   3   2        1.89        2.60      0.82 o 
  16   3   2       44.38       45.67      1.10 o 
  17   3   2        2.72        3.56      0.74 o 
  18   3   2      268.38      288.57      5.16 o 
  19   3   2       84.52       90.88      2.18 o 
  20   3   2        0.07        1.01      0.65 o 
  21   3   2        9.42        8.68      0.62 o 
  22   3   2        1.58        1.24      0.40 o 
 -21   4   2       86.76       80.80      3.31 o 
 -20   4   2        0.71        0.75      0.60 o 
 -19   4   2       29.47       36.74      0.93 o 
 -18   4   2        2.17        4.17      0.74 o 
 -17   4   2       29.43       30.61      1.67 o 
 -16   4   2        0.04        1.66      0.69 o 
 -15   4   2       79.12       93.13      0.94 o 
 -14   4   2      479.67      444.26      2.65 o 
 -13   4   2      248.95      240.30      1.34 o 
 -12   4   2       62.45       76.74      1.13 o 
 -11   4   2       34.65       50.41      0.99 o 
 -10   4   2      109.87      104.02      0.97 o 
  -9   4   2       17.63       16.59      0.62 o 
  -8   4   2      355.50      334.03      3.29 o 
  -7   4   2       29.52       25.01      0.67 o 
  -6   4   2       29.14       32.27      0.68 o 
  -5   4   2       37.92       38.30      0.86 o 
  -4   4   2      266.05      258.11      1.53 o 
  -3   4   2        1.24        2.98      1.02 o 
  -2   4   2       16.78       29.35      1.88 o 
  -1   4   2      304.00      301.46      9.83 o 
   0   4   2      450.79      458.24      4.78 o 
   1   4   2       56.64       52.27      2.39 o 
   2   4   2       35.84       43.96      1.34 o 
   3   4   2       97.91      105.05      1.95 o 
   4   4   2        1.11        2.32      0.60 o 
   5   4   2        5.64        6.13      0.59 o 
   6   4   2      249.24      250.25      3.45 o 
   7   4   2        1.21       12.66      0.69 o 
   8   4   2       13.30       13.06      0.85 o 
   9   4   2      974.38      959.20      7.26 o 
  10   4   2      763.50      751.53      6.19 o 
  11   4   2       64.33       67.60      1.08 o 
  12   4   2       34.44       43.18      1.17 o 
  13   4   2      129.78      148.82      3.15 o 
  14   4   2        1.12        1.86      0.84 o 
  15   4   2        4.98        6.68      0.71 o 
  16   4   2        1.00        1.93      0.61 o 
  17   4   2        0.04        1.00      0.63 o 
  18   4   2        1.86        2.60      0.60 o 
  19   4   2        1.14        3.04      0.40 o 
  20   4   2        3.22        5.64      0.71 o 
 -18   5   2        0.04        0.22      0.64 o 
 -17   5   2       28.03       33.38      0.69 o 
 -16   5   2       25.98       34.94      0.85 o 
 -15   5   2       16.73       16.12      1.21 o 
 -14   5   2       12.67       10.84      0.75 o 
 -13   5   2       20.91       16.86      0.90 o 
 -12   5   2       14.67       15.11      0.79 o 
 -11   5   2        0.09        2.42      0.65 o 
 -10   5   2      104.17      109.62      2.17 o 
  -9   5   2      244.05      235.31      3.57 o 
  -8   5   2      252.53      270.51      3.84 o 
  -7   5   2        3.52        8.29      0.64 o 
  -6   5   2      238.29      248.75      3.31 o 
  -5   5   2      109.63      117.13      1.12 o 
  -4   5   2      326.72      329.12      4.29 o 
  -3   5   2        7.78        9.16      0.75 o 
  -2   5   2      286.88      277.24      3.37 o 
  -1   5   2      175.40      170.09      2.11 o 
   0   5   2      455.87      468.17      2.17 o 
   1   5   2      320.02      328.56      2.25 o 
   2   5   2       15.44       20.11      0.73 o 
   3   5   2       57.60       59.50      0.84 o 
   4   5   2      240.35      245.67      2.29 o 
   5   5   2      196.22      204.28      1.76 o 
   6   5   2       22.28       25.23      0.88 o 
   7   5   2       75.22       94.24      1.96 o 
   8   5   2        7.63        8.44      0.81 o 
   9   5   2      413.40      439.20      2.50 o 
  10   5   2       48.50       63.85      1.16 o 
  11   5   2        0.68        4.93      0.70 o 
  12   5   2      157.61      179.18      3.23 o 
  13   5   2        4.75       12.96      0.91 o 
  14   5   2       30.44       33.25      0.87 o 
  15   5   2        7.99        6.77      0.67 o 
  16   5   2       14.91       16.36      0.72 o 
  17   5   2        9.25        6.80      0.60 o 
 -13   6   2       31.47       31.36      0.99 o 
 -12   6   2       13.99       16.38      0.89 o 
 -11   6   2        1.54        0.69      0.55 o 
 -10   6   2        9.65        7.82      0.60 o 
  -9   6   2        2.99        2.15      0.74 o 
  -8   6   2       13.22       12.21      0.84 o 
  -7   6   2        0.05        2.93      0.83 o 
  -6   6   2        2.89        5.24      0.85 o 
  -5   6   2        5.96       11.69      1.04 o 
  -4   6   2        2.87        3.50      1.03 o 
  -3   6   2        1.53        2.52      0.88 o 
  -2   6   2        0.12        6.72      0.90 o 
  -1   6   2       59.94       64.11      1.03 o 
   0   6   2       16.97       21.07      0.82 o 
   1   6   2       31.48       24.88      1.11 o 
   2   6   2       17.90       25.72      1.29 o 
   3   6   2        5.22        7.81      0.79 o 
   4   6   2       82.69       89.97      1.47 o 
   5   6   2       14.57       20.50      0.99 o 
   6   6   2        6.25       10.60      0.78 o 
   7   6   2       48.99       57.76      2.04 o 
   8   6   2       95.05      105.95      2.51 o 
   9   6   2       42.41       39.66      0.86 o 
  10   6   2        1.41        1.83      0.51 o 
  11   6   2        8.78        9.41      0.84 o 
  12   6   2       23.07       25.91      1.46 o 
  -2   7   2        3.05        3.07      1.05 o 
  -1   7   2       16.90       13.00      0.82 o 
   0   7   2       28.04       21.37      0.90 o 
   1   7   2       52.88       52.21      1.04 o 
 -25   1   3       80.57       64.04      1.09 o 
 -24   1   3       25.18       21.97      0.61 o 
 -23   1   3        2.32        2.09      0.61 o 
 -22   1   3      110.68       99.16      1.54 o 
 -21   1   3       18.55       23.04      0.85 o 
 -20   1   3       32.63       32.61      0.93 o 
 -19   1   3      124.49      113.83      2.11 o 
 -18   1   3       66.30       66.22      1.34 o 
 -17   1   3      381.45      344.45      4.37 o 
 -16   1   3        6.68        8.53      0.73 o 
 -15   1   3       19.00       12.94      0.80 o 
 -14   1   3       47.00       53.83      1.67 o 
 -13   1   3      987.26     1005.34      5.80 o 
 -12   1   3       60.34       63.48      1.89 o 
 -11   1   3        2.47        5.63      0.99 o 
 -10   1   3      342.74      341.67      5.03 o 
  -9   1   3       42.19       54.29      2.02 o 
  -8   1   3      320.47      335.91      5.57 o 
  -7   1   3       52.37       51.54      1.36 o 
  -6   1   3      264.62      269.25      6.21 o 
  -5   1   3      181.17      171.97      5.04 o 
  -4   1   3     3196.19     3020.46     20.01 o 
  -3   1   3       48.65       90.06      1.90 o 
  -2   1   3     1150.47     1110.44     30.77 o 
  -1   1   3       25.22       36.54      1.23 o 
   0   1   3      278.12      244.01      2.69 o 
   1   1   3      975.43      977.42      6.04 o 
   2   1   3        0.01        3.72      0.77 o 
   3   1   3       23.98       38.13      1.01 o 
   4   1   3      687.04      658.09      5.92 o 
   5   1   3     2225.47     2402.59     29.29 o 
   6   1   3      231.41      231.13      2.70 o 
   7   1   3        7.06       15.32      1.57 o 
   8   1   3       29.90       43.89      2.83 o 
   9   1   3      368.35      350.31      8.24 o 
  10   1   3      183.77      166.77      2.75 o 
  11   1   3       21.52       28.38      0.97 o 
  12   1   3       20.90       26.36      1.37 o 
  13   1   3      423.03      415.46      2.27 o 
  14   1   3      300.61      282.58      2.03 o 
  15   1   3       17.00       14.93      0.65 o 
  16   1   3       79.25       73.38      1.05 o 
  17   1   3       49.91       51.60      0.96 o 
  18   1   3       76.94       73.09      1.02 o 
  19   1   3       18.42       16.77      0.73 o 
  20   1   3       15.52       14.60      0.62 o 
  21   1   3        8.56       11.35      0.63 o 
  22   1   3        0.06        0.09      0.48 o 
  23   1   3        5.46        5.43      0.51 o 
 -24   2   3       10.15        9.34      0.61 o 
 -23   2   3       66.90       59.49      1.41 o 
 -22   2   3       38.95       33.76      0.80 o 
 -21   2   3      191.71      190.84      2.54 o 
 -20   2   3        3.74        4.63      0.66 o 
 -19   2   3       28.32       31.13      0.79 o 
 -18   2   3      210.00      214.46      3.63 o 
 -17   2   3      133.37      124.10      1.48 o 
 -16   2   3       36.31       35.60      0.75 o 
 -15   2   3       72.96       70.52      0.87 o 
 -14   2   3      195.21      192.49      2.60 o 
 -13   2   3        9.62       11.70      0.82 o 
 -12   2   3      582.54      549.50      7.98 o 
 -11   2   3      448.03      445.61      7.58 o 
 -10   2   3        0.07        2.25      1.02 o 
  -9   2   3     2837.49     2933.53     15.86 o 
  -8   2   3      253.84      287.70      4.78 o 
  -7   2   3       14.49        9.10      0.80 o 
  -6   2   3       72.87       49.42      1.37 o 
  -5   2   3        3.11        2.07      0.75 o 
  -4   2   3     1940.38     1899.95     18.98 o 
  -3   2   3      386.82      303.00      3.74 o 
  -2   2   3      137.21      189.14      3.23 o 
  -1   2   3      477.37      465.35     13.48 o 
   0   2   3      928.26      904.75     11.26 o 
   1   2   3      431.24      429.17      7.22 o 
   2   2   3      439.67      526.69      5.04 o 
   3   2   3       14.84       10.62      1.19 o 
   4   2   3      275.56      322.85      4.57 o 
   5   2   3      162.83      172.95      1.76 o 
   6   2   3     1069.73     1198.86     12.48 o 
   7   2   3      397.61      403.64      7.92 o 
   8   2   3      218.94      216.18      6.17 o 
   9   2   3      273.31      250.24      4.71 o 
  10   2   3      120.89      141.12      2.09 o 
  11   2   3       47.11       45.18      1.83 o 
  12   2   3        0.38        0.78      0.62 o 
  13   2   3      307.22      309.21      2.09 o 
  14   2   3       81.59       81.80      1.81 o 
  15   2   3       21.08       21.33      0.72 o 
  16   2   3      179.27      175.74      2.24 o 
  17   2   3        3.70        5.25      0.79 o 
  18   2   3       31.08       29.76      0.94 o 
  19   2   3       40.42       43.43      0.94 o 
  20   2   3       28.58       29.41      1.01 o 
  21   2   3        6.33        5.25      0.55 o 
  22   2   3        2.10        3.59      0.54 o 
 -23   3   3        0.51        0.60      0.61 o 
 -22   3   3        0.86        1.13      0.54 o 
 -21   3   3       20.76       20.42      0.68 o 
 -20   3   3        5.28        6.21      0.57 o 
 -19   3   3       28.96       30.03      1.07 o 
 -18   3   3      318.90      319.17      2.43 o 
 -17   3   3        5.84        7.44      0.56 o 
 -16   3   3        4.21        6.67      0.57 o 
 -15   3   3        6.18       12.64      0.63 o 
 -14   3   3      682.76      696.65      7.03 o 
 -13   3   3       40.91       45.04      0.85 o 
 -12   3   3        1.05        1.70      0.60 o 
 -11   3   3       20.20       19.16      0.76 o 
 -10   3   3       82.80       96.59      1.42 o 
  -9   3   3       16.92        7.50      3.23 o 
  -8   3   3      656.68      597.17     22.24 o 
  -7   3   3        1.48       14.27      1.10 o 
  -6   3   3      219.08      202.58      5.51 o 
  -5   3   3      110.33      113.93      3.75 o 
  -4   3   3       58.53       40.92      1.73 o 
  -3   3   3      828.56      857.29     20.96 o 
  -2   3   3       32.50       23.84      1.70 o 
  -1   3   3       20.94       17.24      1.63 o 
   0   3   3      353.14      331.79      4.64 o 
   1   3   3      246.40      250.00      6.80 o 
   2   3   3        2.20        3.83      3.02 o 
   3   3   3       96.06       96.01      6.40 o 
   4   3   3     1513.37     1440.05     10.05 o 
   5   3   3        4.56        6.15      1.81 o 
   6   3   3        1.96        2.35      0.98 o 
   7   3   3       31.87       36.44      1.34 o 
   8   3   3       85.54      107.71      1.60 o 
   9   3   3      378.24      376.14      2.77 o 
  10   3   3       23.85       25.10      0.79 o 
  11   3   3      140.79      140.36      1.76 o 
  12   3   3      539.29      530.94      5.28 o 
  13   3   3       71.25       71.43      0.95 o 
  14   3   3       40.55       34.87      0.84 o 
  15   3   3        0.99        1.12      0.65 o 
  16   3   3       22.85       21.01      0.82 o 
  17   3   3       24.64       32.86      0.82 o 
  18   3   3        1.17        0.69      0.49 o 
  19   3   3      233.24      262.99     10.14 o 
  20   3   3      117.41      130.95      2.21 o 
  21   3   3        7.04        7.99      0.55 o 
 -21   4   3        6.82        6.30      0.63 o 
 -20   4   3       11.74       12.03      0.64 o 
 -19   4   3      121.40      131.64      3.57 o 
 -18   4   3        5.08        3.60      0.63 o 
 -17   4   3      103.40      101.89      1.40 o 
 -16   4   3       35.00       43.64      0.80 o 
 -15   4   3       63.87       59.85      0.91 o 
 -14   4   3      139.83      138.56      1.72 o 
 -13   4   3       26.43       24.08      0.75 o 
 -12   4   3      229.19      248.86      2.88 o 
 -11   4   3       86.69       79.02      0.94 o 
 -10   4   3      117.52      122.66      1.24 o 
  -9   4   3      250.87      224.11      1.73 o 
  -8   4   3      129.33      112.55      1.33 o 
  -7   4   3       17.39       14.31      0.64 o 
  -6   4   3      135.03      117.98      1.03 o 
  -5   4   3      198.17      199.78      2.06 o 
  -4   4   3      261.68      269.78      1.53 o 
  -3   4   3      109.63      104.04      1.14 o 
  -2   4   3      181.44      159.51      1.46 o 
  -1   4   3       99.65       95.64      1.47 o 
   0   4   3      100.42       94.49      1.32 o 
   1   4   3        6.84        9.00      0.84 o 
   2   4   3      108.96      110.69      1.45 o 
   3   4   3       79.76       80.58      1.29 o 
   4   4   3      134.39      151.46      1.57 o 
   5   4   3       68.86       72.63      1.08 o 
   6   4   3        4.58       12.57      0.72 o 
   7   4   3     1050.18     1032.02     10.31 o 
   8   4   3       59.67       60.50      1.44 o 
   9   4   3       53.64       56.13      1.10 o 
  10   4   3        5.29       20.66      1.44 o 
  11   4   3        3.77        3.64      0.78 o 
  12   4   3      285.41      306.12      2.83 o 
  13   4   3       31.25       45.86      1.01 o 
  14   4   3        5.38        3.28      0.69 o 
  15   4   3       38.07       39.93      1.21 o 
  16   4   3       98.54       95.93      1.49 o 
  17   4   3       11.68       12.28      0.60 o 
  18   4   3        2.07        1.49      0.61 o 
  19   4   3        5.96        4.59      0.72 o 
 -18   5   3      103.61      106.34      3.64 o 
 -17   5   3       20.40       24.96      0.69 o 
 -16   5   3       11.30       15.37      0.82 o 
 -15   5   3       15.87       17.52      0.73 o 
 -14   5   3       21.91       21.95      0.90 o 
 -13   5   3       50.01       57.12      1.89 o 
 -12   5   3      113.23      113.75      1.56 o 
 -11   5   3       87.35       72.14      1.54 o 
 -10   5   3       33.44       36.38      1.02 o 
  -9   5   3        5.52        3.96      0.74 o 
  -8   5   3       31.18       29.10      0.85 o 
  -7   5   3        0.08        1.53      0.73 o 
  -6   5   3      248.26      247.85      1.93 o 
  -5   5   3       41.59       47.09      0.97 o 
  -4   5   3       46.86       45.11      0.93 o 
  -3   5   3       28.22       25.17      0.85 o 
  -2   5   3        2.49        4.22      0.73 o 
  -1   5   3        2.77        3.57      0.73 o 
   0   5   3       17.64       19.65      0.84 o 
   1   5   3      170.75      154.30      1.25 o 
   2   5   3      329.22      352.33      1.83 o 
   3   5   3      218.33      219.72      2.96 o 
   4   5   3        5.29       15.03      0.98 o 
   5   5   3       23.57       26.89      1.39 o 
   6   5   3        5.23        5.43      0.83 o 
   7   5   3        7.35        8.40      0.84 o 
   8   5   3        5.57        5.85      0.78 o 
   9   5   3        0.26        5.47      0.84 o 
  10   5   3        4.05        4.29      0.76 o 
  11   5   3        8.73       11.18      0.78 o 
  12   5   3        0.57        1.62      0.60 o 
  13   5   3      159.06      163.20      3.59 o 
  14   5   3       62.31       61.84      1.50 o 
  15   5   3       94.53       99.63      2.33 o 
  16   5   3        0.04        1.53      0.61 o 
 -13   6   3       34.51       32.25      0.75 o 
 -12   6   3        2.67        1.86      0.94 o 
 -11   6   3        0.09       -0.44      0.44 o 
 -10   6   3       17.25       18.34      5.03 o 
  -9   6   3       38.03       33.98      1.40 o 
  -8   6   3       62.92       66.27      1.25 o 
  -7   6   3       14.06       15.45      1.06 o 
  -6   6   3       88.25       90.33      1.96 o 
  -5   6   3       13.50       13.04      1.19 o 
  -4   6   3       28.69       35.37      1.58 o 
  -3   6   3        2.54        5.17      0.79 o 
  -2   6   3      139.93      153.59      1.63 o 
  -1   6   3       67.92       66.25      1.16 o 
   0   6   3       98.41      100.55      1.53 o 
   1   6   3        0.36        3.15      0.67 o 
   2   6   3       34.19       34.48      1.14 o 
   3   6   3      344.96      372.88      5.95 o 
   4   6   3       49.67       51.19      1.25 o 
   5   6   3       10.18        9.26      0.64 o 
   6   6   3       26.38       27.22      0.68 o 
   7   6   3       21.27       21.43      1.34 o 
   8   6   3       41.21       55.01      1.34 o 
   9   6   3        8.53       12.09      1.26 o 
  10   6   3       26.64       31.78      0.90 o 
  11   6   3       14.44       18.24      3.55 o 
 -25   0   4       22.27       22.07      0.66 o 
 -24   0   4        0.99        2.48      0.72 o 
 -23   0   4       54.28       48.52      1.66 o 
 -22   0   4       95.65      103.14      2.79 o 
 -21   0   4        9.87        7.06      1.69 o 
 -20   0   4       36.65       33.69      2.42 o 
 -19   0   4      119.97      115.40      2.22 o 
 -18   0   4      664.19      660.37      6.50 o 
 -17   0   4        8.34        4.91      1.32 o 
 -16   0   4      271.20      281.01      5.30 o 
 -15   0   4      305.53      315.70      3.40 o 
 -14   0   4     1591.48     1500.51     39.49 o 
 -13   0   4      222.34      234.90      4.52 o 
 -12   0   4        7.34       12.08      1.81 o 
 -11   0   4        4.45       12.93      1.31 o 
 -10   0   4     1724.60     1841.63      7.88 o 
  -9   0   4       18.13       30.39      1.37 o 
  -8   0   4      650.60      655.42      8.49 o 
  -7   0   4        8.34       11.18      1.05 o 
  -6   0   4      835.48      817.41      8.70 o 
  -5   0   4     3079.71     3279.21     16.30 o 
  -4   0   4     3529.01     3647.71     16.63 o 
  -3   0   4      856.84      976.26      8.42 o 
  -2   0   4     4502.81     4627.95     17.71 o 
  -1   0   4      129.73      146.64      3.39 o 
   0   0   4      397.23      385.19      5.21 o 
   1   0   4      346.36      312.02      4.74 o 
   2   0   4      315.33      295.62      4.69 o 
   3   0   4      466.49      552.25     42.62 o 
   4   0   4      582.54      608.26     22.47 o 
   5   0   4      699.15      633.46     12.14 o 
   6   0   4      539.36      571.93      5.61 o 
   7   0   4      129.32      153.06      3.43 o 
   8   0   4     3484.72     3516.59     48.96 o 
   9   0   4      866.34      931.15     16.79 o 
  10   0   4      277.53      266.22      2.97 o 
  11   0   4        0.16        2.56      1.22 o 
  12   0   4      304.97      267.86      3.53 o 
  13   0   4       11.23       18.96      0.88 o 
  14   0   4       12.45       12.14      0.87 o 
  15   0   4       23.68       27.45      0.96 o 
  16   0   4      291.48      313.50      2.37 o 
  17   0   4      124.64      134.12      2.43 o 
  18   0   4       31.30       34.10      1.69 o 
  19   0   4        0.41       -0.19      1.13 o 
  20   0   4        9.28        6.10      0.86 o 
  21   0   4        0.11        0.51      0.85 o 
  22   0   4       75.85       67.17      5.41 o 
 -25   1   4        0.13        0.09      0.42 o 
 -24   1   4        0.65        0.48      0.49 o 
 -23   1   4        5.12        4.37      0.50 o 
 -22   1   4        0.15        0.30      0.68 o 
 -21   1   4        0.24        0.27      0.88 o 
 -20   1   4      304.38      294.34      2.73 o 
 -19   1   4        0.03        6.11      1.33 o 
 -18   1   4       74.44       85.93      2.05 o 
 -17   1   4      515.88      485.24      5.15 o 
 -16   1   4       18.09       21.38      0.78 o 
 -15   1   4      254.85      235.22      1.60 o 
 -14   1   4     1157.07     1142.50      5.24 o 
 -13   1   4      351.89      346.01     11.31 o 
 -12   1   4      214.39      203.72      4.75 o 
 -11   1   4      128.71      119.10      3.11 o 
 -10   1   4       39.61       41.56      1.42 o 
  -9   1   4      316.09      320.70      4.57 o 
  -8   1   4      811.61      914.96     15.39 o 
  -7   1   4      300.10      248.81      3.31 o 
  -6   1   4      884.70      940.23     31.36 o 
  -5   1   4        9.98        7.66      0.95 o 
  -4   1   4      150.81      142.12      2.53 o 
  -3   1   4      376.86      399.02      8.58 o 
  -2   1   4       73.52       70.33      2.12 o 
  -1   1   4     3079.05     3211.43     15.57 o 
   0   1   4       70.16       86.96      1.82 o 
   1   1   4      959.13      956.02     14.47 o 
   2   1   4       32.38       48.05      1.75 o 
   3   1   4      578.27      611.71      5.71 o 
   4   1   4        7.20        6.88      0.94 o 
   5   1   4     1599.36     1763.02     18.46 o 
   6   1   4     1992.35     1978.90     25.56 o 
   7   1   4       48.25       54.85      1.11 o 
   8   1   4      220.82      222.49      3.78 o 
   9   1   4     1581.61     1502.50     30.29 o 
  10   1   4      439.04      392.12      2.61 o 
  11   1   4       46.40       50.09      1.05 o 
  12   1   4       21.73       19.92      0.63 o 
  13   1   4       85.10       97.31      1.24 o 
  14   1   4       50.88       43.02      0.85 o 
  15   1   4      295.12      297.70      2.60 o 
  16   1   4       87.53       88.45      1.14 o 
  17   1   4       13.91       13.43      0.86 o 
  18   1   4       38.16       35.65      1.08 o 
  19   1   4       32.28       39.66      1.66 o 
  20   1   4        0.37        0.60      0.59 o 
  21   1   4       12.13       10.54      0.60 o 
  22   1   4        7.02        6.76      0.54 o 
 -24   2   4       12.03        7.64      0.60 o 
 -23   2   4        0.14        0.82      0.48 o 
 -22   2   4       26.68       24.92      0.83 o 
 -21   2   4        8.61        7.72      0.75 o 
 -20   2   4        0.99        1.42      0.61 o 
 -19   2   4       44.82       45.01      0.98 o 
 -18   2   4      157.43      149.00      1.60 o 
 -17   2   4      379.59      393.79      2.07 o 
 -16   2   4       93.56       83.58      1.00 o 
 -15   2   4      123.54      125.78      1.34 o 
 -14   2   4        0.06        2.45      0.60 o 
 -13   2   4      145.33      149.60      2.76 o 
 -12   2   4        1.85        8.46      0.76 o 
 -11   2   4       15.01       19.41      1.30 o 
 -10   2   4      128.40      115.51      3.21 o 
  -9   2   4      696.41      674.65      5.60 o 
  -8   2   4      432.15      400.89     11.39 o 
  -7   2   4       36.06       39.93      1.83 o 
  -6   2   4      416.13      394.42      7.10 o 
  -5   2   4      325.78      332.71      9.94 o 
  -4   2   4      337.36      296.40      5.61 o 
  -3   2   4     2009.61     1896.13     10.01 o 
  -2   2   4     1068.18     1064.07     21.63 o 
  -1   2   4       35.12       32.77      1.88 o 
   0   2   4      442.45      426.24      6.84 o 
   1   2   4     1412.20     1504.61      9.20 o 
   2   2   4      249.04      282.38      7.61 o 
   3   2   4      647.39      682.61      6.28 o 
   4   2   4       71.47       77.27      1.69 o 
   5   2   4      113.63      117.31      2.88 o 
   6   2   4      181.63      172.93      3.34 o 
   7   2   4        1.36        6.88      1.06 o 
   8   2   4       53.23       50.66      2.01 o 
   9   2   4       56.95       56.39      1.29 o 
  10   2   4       42.37       43.32      0.82 o 
  11   2   4      124.35      124.73      1.48 o 
  12   2   4        3.31       11.63      0.71 o 
  13   2   4       47.89       48.50      1.09 o 
  14   2   4      140.79      126.93      1.82 o 
  15   2   4      287.40      290.87      2.43 o 
  16   2   4       57.05       62.14      0.96 o 
  17   2   4      381.36      406.08      4.54 o 
  18   2   4       10.26       15.63      0.74 o 
  19   2   4       75.70       77.16      1.07 o 
  20   2   4        0.57        1.79      0.51 o 
  21   2   4        3.60        5.04      0.49 o 
 -22   3   4       31.04       27.30      1.16 o 
 -21   3   4        7.49        5.35      1.08 o 
 -20   3   4        2.14        1.38      0.54 o 
 -19   3   4       36.52       29.61      0.71 o 
 -18   3   4       22.78       24.26      0.71 o 
 -17   3   4       56.39       55.53      0.87 o 
 -16   3   4      112.32      109.59      1.34 o 
 -15   3   4       22.45       22.58      0.70 o 
 -14   3   4       50.24       53.86      1.04 o 
 -13   3   4       48.84       36.93      1.22 o 
 -12   3   4       30.05       35.12      1.00 o 
 -11   3   4      753.13      744.16      3.21 o 
 -10   3   4      105.56       96.86      1.49 o 
  -9   3   4       29.63       32.28      0.88 o 
  -8   3   4       25.00       33.90      1.43 o 
  -7   3   4      809.35      747.67     16.89 o 
  -6   3   4      122.56       90.24      2.42 o 
  -5   3   4      238.59      227.92      7.95 o 
  -4   3   4       50.45       36.86      4.12 o 
  -3   3   4      487.57      453.90     17.00 o 
  -2   3   4        1.68        3.86      1.81 o 
  -1   3   4        0.02        3.31      2.69 o 
   0   3   4      257.55      233.35      6.98 o 
   1   3   4      107.81      122.83      3.17 o 
   2   3   4      199.75      185.27      3.69 o 
   3   3   4      324.02      265.66      3.91 o 
   4   3   4       14.44       12.15      1.49 o 
   5   3   4       35.88       27.36      1.79 o 
   6   3   4       84.28       85.78      1.30 o 
   7   3   4      159.87      165.95      2.35 o 
   8   3   4      126.27      137.07      1.50 o 
   9   3   4       32.05       28.23      0.95 o 
  10   3   4       94.75       92.04      1.27 o 
  11   3   4      371.27      338.99      4.41 o 
  12   3   4       95.36       99.29      1.52 o 
  13   3   4        0.01        0.49      0.62 o 
  14   3   4        9.31        7.86      0.59 o 
  15   3   4       84.04       90.26      1.70 o 
  16   3   4        1.99        2.68      0.56 o 
  17   3   4       26.04       21.73      0.73 o 
  18   3   4       31.99       36.74      0.80 o 
  19   3   4       50.77       54.11      6.49 o 
  20   3   4       85.77       97.51      2.12 o 
 -20   4   4       53.90       46.70      0.81 o 
 -19   4   4       33.07       26.74      0.67 o 
 -18   4   4        2.43        3.21      0.56 o 
 -17   4   4       27.28       24.69      0.71 o 
 -16   4   4       28.94       27.60      0.85 o 
 -15   4   4       42.63       33.10      0.70 o 
 -14   4   4        9.43       10.47      0.66 o 
 -13   4   4       11.95       14.28      0.73 o 
 -12   4   4      202.20      213.78      1.65 o 
 -11   4   4      159.32      163.64      1.81 o 
 -10   4   4       10.43       12.88      0.84 o 
  -9   4   4      624.36      581.91      4.25 o 
  -8   4   4       58.67       64.42      1.12 o 
  -7   4   4       46.46       50.35      1.02 o 
  -6   4   4      227.41      189.48      1.70 o 
  -5   4   4      136.72      132.01      1.40 o 
  -4   4   4      464.85      437.60      3.81 o 
  -3   4   4       21.79       23.82      0.89 o 
  -2   4   4      279.77      265.90      1.63 o 
  -1   4   4       32.14       36.94      1.21 o 
   0   4   4       45.44       40.93      1.25 o 
   1   4   4      122.00      114.44      1.49 o 
   2   4   4        9.34       13.12      0.75 o 
   3   4   4       57.47       53.28      1.21 o 
   4   4   4      119.27      103.42      1.74 o 
   5   4   4      496.71      475.23      4.82 o 
   6   4   4        2.10        2.56      0.77 o 
   7   4   4       68.47       56.22      0.89 o 
   8   4   4       74.43       72.48      1.19 o 
   9   4   4      216.04      210.64      2.29 o 
  10   4   4       31.43       34.63      0.95 o 
  11   4   4        4.12        3.22      0.72 o 
  12   4   4        4.38        9.19      0.89 o 
  13   4   4       92.73       95.43      1.52 o 
  14   4   4       73.01       75.28      1.65 o 
  15   4   4       73.30       70.70      1.18 o 
  16   4   4       16.70       14.92      0.77 o 
  17   4   4       60.09       74.03      1.92 o 
  18   4   4        3.77        5.37      0.67 o 
 -17   5   4        1.43        2.75      0.47 o 
 -16   5   4       22.67       22.88      1.11 o 
 -15   5   4      119.00      107.38      2.88 o 
 -14   5   4       11.01        5.51      0.56 o 
 -13   5   4       16.15       24.37      0.84 o 
 -12   5   4        0.45        4.17      0.67 o 
 -11   5   4       51.28       57.52      0.98 o 
 -10   5   4       21.80       23.02      0.84 o 
  -9   5   4       10.72       12.11      0.73 o 
  -8   5   4       94.37       86.85      1.34 o 
  -7   5   4        0.11        7.67      0.79 o 
  -6   5   4      138.40      140.17      1.68 o 
  -5   5   4      122.84      108.41      1.29 o 
  -4   5   4       21.23       26.21      0.82 o 
  -3   5   4        0.01        1.07      0.70 o 
  -2   5   4       63.05       62.88      1.39 o 
  -1   5   4      139.36      141.34      1.35 o 
   0   5   4        0.16        3.80      0.81 o 
   1   5   4      317.71      325.11      4.61 o 
   2   5   4      716.36      686.62      7.05 o 
   3   5   4      430.72      411.10      6.89 o 
   4   5   4       27.21       32.78      1.35 o 
   5   5   4       13.13       18.81      0.98 o 
   6   5   4       83.22       79.01      1.19 o 
   7   5   4        0.35        2.00      0.87 o 
   8   5   4       52.93       58.36      1.32 o 
   9   5   4       23.81       22.94      1.06 o 
  10   5   4       80.02       88.97      3.01 o 
  11   5   4        7.68        9.28      0.98 o 
  12   5   4        3.02        6.45      1.01 o 
  13   5   4        4.08        9.13      1.01 o 
  14   5   4        0.30        3.25      0.93 o 
 -12   6   4       24.30       30.70      0.78 o 
 -11   6   4       23.80       24.09      0.72 o 
 -10   6   4        0.22        1.23      0.55 o 
  -9   6   4        1.30        0.55      0.55 o 
  -8   6   4       14.50       11.07      0.85 o 
  -7   6   4        0.71        1.81      0.86 o 
  -6   6   4       59.98       70.36      1.74 o 
  -5   6   4        2.13        2.12      0.96 o 
  -4   6   4       13.32       14.50      0.83 o 
  -3   6   4       44.50       39.67      1.29 o 
  -2   6   4       26.31       27.84      0.84 o 
  -1   6   4       13.33       12.71      0.68 o 
   0   6   4       40.76       30.01      0.75 o 
   1   6   4       11.37       20.66      0.78 o 
   2   6   4        0.01        2.38      0.64 o 
   3   6   4       34.87       40.62      1.08 o 
   4   6   4        1.07        0.22      0.60 o 
   5   6   4        0.65        2.98      0.52 o 
   6   6   4      143.14      176.25      5.51 o 
   7   6   4       24.65       25.68      1.06 o 
   8   6   4        6.28        9.69      0.51 o 
   9   6   4       38.24       30.73      2.44 o 
 -24   1   5       25.01       22.61      0.87 o 
 -23   1   5       24.66       23.03      0.90 o 
 -22   1   5        0.14        0.49      0.63 o 
 -21   1   5       38.00       38.39      1.19 o 
 -20   1   5        0.01        0.73      1.06 o 
 -19   1   5       76.55       70.43      1.43 o 
 -18   1   5       54.42       45.53      1.67 o 
 -17   1   5       93.00       95.19      1.55 o 
 -16   1   5       14.47       22.73      0.97 o 
 -15   1   5      148.72      167.28      4.29 o 
 -14   1   5      428.60      419.16      2.45 o 
 -13   1   5       30.31       37.58      1.37 o 
 -12   1   5       45.00       46.41      1.64 o 
 -11   1   5       60.95       46.10      1.99 o 
 -10   1   5      249.24      233.57      4.24 o 
  -9   1   5      410.13      417.20     20.28 o 
  -8   1   5      205.48      222.21      3.66 o 
  -7   1   5        0.02        2.58      1.05 o 
  -6   1   5       41.84       48.05      1.56 o 
  -5   1   5      119.86      115.42      2.07 o 
  -4   1   5       31.19       35.69      1.31 o 
  -3   1   5       46.28       67.26      2.00 o 
  -2   1   5      437.70      438.97      4.43 o 
  -1   1   5      648.15      656.82      5.30 o 
   0   1   5        3.99       27.48      1.97 o 
   1   1   5      411.92      396.14      4.14 o 
   2   1   5      167.23      191.17      2.99 o 
   3   1   5      268.13      270.50      3.54 o 
   4   1   5     1078.96     1033.42     44.33 o 
   5   1   5       91.75       86.68      1.57 o 
   6   1   5        0.24        1.29      1.17 o 
   7   1   5      109.68       92.48      2.23 o 
   8   1   5       43.46       36.50      1.64 o 
   9   1   5        0.78        1.83      1.33 o 
  10   1   5        0.10        0.19      0.67 o 
  11   1   5        0.14        1.15      0.62 o 
  12   1   5      390.43      378.53      4.36 o 
  13   1   5       23.51       24.82      0.80 o 
  14   1   5        1.27        1.83      0.64 o 
  15   1   5      142.22      129.23      1.50 o 
  16   1   5       27.07       30.44      0.83 o 
  17   1   5       39.48       34.54      0.96 o 
  18   1   5       13.03        9.48      0.65 o 
  19   1   5      103.53       95.92      3.80 o 
  20   1   5        0.86        1.40      0.53 o 
  21   1   5       10.53       11.36      0.91 o 
 -23   2   5       35.03       31.65      0.88 o 
 -22   2   5       38.21       36.10      0.95 o 
 -21   2   5       25.43       23.35      0.88 o 
 -20   2   5       10.62        7.89      0.70 o 
 -19   2   5        7.28        8.83      0.94 o 
 -18   2   5       14.88       17.56      0.78 o 
 -17   2   5      285.01      279.40      1.83 o 
 -16   2   5      501.98      485.38      5.90 o 
 -15   2   5      203.77      225.10      2.82 o 
 -14   2   5      319.07      296.65      2.83 o 
 -13   2   5      135.07      139.15      2.08 o 
 -12   2   5        5.17       14.63      0.80 o 
 -11   2   5        8.93       11.73      0.81 o 
 -10   2   5       25.64       29.32      1.29 o 
  -9   2   5       46.04       38.14      2.27 o 
  -8   2   5      808.21      709.99      7.20 o 
  -7   2   5        4.32       15.94      1.44 o 
  -6   2   5       91.78       76.83      3.27 o 
  -5   2   5       18.85       35.59      2.27 o 
  -4   2   5        5.97       11.98      1.28 o 
  -3   2   5      319.10      369.71      3.37 o 
  -2   2   5       14.95       19.93      2.33 o 
  -1   2   5       17.71       20.39      1.45 o 
   0   2   5      286.38      287.12      3.32 o 
   1   2   5      780.44      842.53     11.99 o 
   2   2   5      148.42      154.23      3.60 o 
   3   2   5       30.42       36.14      1.52 o 
   4   2   5      558.41      569.05      5.76 o 
   5   2   5       21.98       28.79      1.98 o 
   6   2   5       34.24       32.73      1.35 o 
   7   2   5      244.59      236.56      6.87 o 
   8   2   5      187.82      200.50      4.82 o 
   9   2   5        8.40       10.08      0.81 o 
  10   2   5       92.94       85.10      2.27 o 
  11   2   5        3.11       12.80      0.99 o 
  12   2   5      676.52      636.68      9.51 o 
  13   2   5      425.76      408.13      3.33 o 
  14   2   5        1.59        3.53      0.64 o 
  15   2   5      124.20      126.73      1.70 o 
  16   2   5      194.64      184.09      2.06 o 
  17   2   5        5.48        3.47      0.55 o 
  18   2   5        1.71        3.73      0.57 o 
  19   2   5       10.63       11.76      0.94 o 
  20   2   5        0.97        0.85      0.54 o 
 -22   3   5       21.05       15.93      0.74 o 
 -21   3   5       52.95       45.80      1.25 o 
 -20   3   5       19.93       15.52      0.67 o 
 -19   3   5      115.07      104.92      1.96 o 
 -18   3   5       12.00       14.44      0.60 o 
 -17   3   5       29.30       28.40      0.72 o 
 -16   3   5      104.82       99.03      1.07 o 
 -15   3   5       81.66       74.50      1.07 o 
 -14   3   5       84.43       87.40      1.45 o 
 -13   3   5       17.99       21.79      0.93 o 
 -12   3   5       21.83       28.58      0.95 o 
 -11   3   5        3.30        6.49      0.91 o 
 -10   3   5        5.71       23.86      1.09 o 
  -9   3   5      785.22      720.03      3.89 o 
  -8   3   5      122.83      137.13      2.98 o 
  -7   3   5        6.64        8.13      0.83 o 
  -6   3   5       99.37      102.38      1.56 o 
  -5   3   5      619.69      603.62      4.61 o 
  -4   3   5       53.04       50.45      3.57 o 
  -3   3   5      123.13      113.91      3.34 o 
  -2   3   5        0.59        7.65      2.29 o 
  -1   3   5      209.19      150.74      5.95 o 
   0   3   5      808.15      768.78     27.01 o 
   1   3   5       68.48       71.52      1.78 o 
   2   3   5       20.09       17.34      1.00 o 
   3   3   5       20.23       24.43      1.01 o 
   4   3   5       76.98       72.16      1.24 o 
   5   3   5        0.03        5.27      0.79 o 
   6   3   5       41.62       47.96      1.08 o 
   7   3   5      102.99       82.07      2.37 o 
   8   3   5        7.63        8.09      0.69 o 
   9   3   5       83.75       96.10      1.21 o 
  10   3   5       30.98       36.29      0.85 o 
  11   3   5        3.40        7.08      0.76 o 
  12   3   5        2.38        2.14      0.72 o 
  13   3   5       47.58       48.81      1.10 o 
  14   3   5       26.00       24.73      0.85 o 
  15   3   5        0.24       -0.11      1.04 o 
  16   3   5       51.80       62.96      2.30 o 
  17   3   5       11.38       19.35      1.23 o 
  18   3   5       96.97      108.80      3.03 o 
  19   3   5        0.01        1.41      0.62 o 
 -20   4   5        5.22        3.93      1.05 o 
 -19   4   5        0.08        0.28      0.38 o 
 -18   4   5       26.60       22.46      0.57 o 
 -17   4   5        0.85        0.09      0.49 o 
 -16   4   5        2.24        2.86      0.51 o 
 -15   4   5        0.16        0.44      0.54 o 
 -14   4   5        7.39        7.45      0.61 o 
 -13   4   5      131.32      117.04      1.66 o 
 -12   4   5      289.74      281.62      3.57 o 
 -11   4   5      198.73      187.01      3.77 o 
 -10   4   5       94.41       91.35      1.57 o 
  -9   4   5       39.15       53.83      1.21 o 
  -8   4   5       22.95       22.54      0.87 o 
  -7   4   5      335.53      342.10      4.10 o 
  -6   4   5        1.11       19.01      1.29 o 
  -5   4   5        7.95       11.43      0.85 o 
  -4   4   5      398.43      364.41      3.17 o 
  -3   4   5      389.59      381.98      2.25 o 
  -2   4   5        6.84        5.74      0.87 o 
  -1   4   5       46.64       35.69      1.10 o 
   0   4   5       70.61       64.21      1.44 o 
   1   4   5       73.20       67.69      1.28 o 
   2   4   5        6.27       10.10      1.01 o 
   3   4   5      113.28      110.66      1.81 o 
   4   4   5        2.54        7.88      0.89 o 
   5   4   5      226.26      227.02      2.24 o 
   6   4   5       57.28       45.11      1.74 o 
   7   4   5       41.27       43.39      1.38 o 
   8   4   5       27.33       23.63      0.97 o 
   9   4   5       13.19       15.72      0.91 o 
  10   4   5       23.29       19.85      0.83 o 
  11   4   5       36.50       38.26      1.14 o 
  12   4   5       88.87       93.76      1.34 o 
  13   4   5       77.12       81.90      2.99 o 
  14   4   5      149.90      128.42      1.60 o 
  15   4   5       45.76       39.28      2.86 o 
  16   4   5        9.16        9.28      0.88 o 
 -16   5   5        0.00        0.28      0.58 o 
 -15   5   5       26.94       28.19      1.07 o 
 -14   5   5       58.73       59.97      1.48 o 
 -13   5   5      111.46      105.17      1.08 o 
 -12   5   5        2.32        3.45      0.57 o 
 -11   5   5        1.73        0.84      0.62 o 
 -10   5   5       27.70       29.26      0.79 o 
  -9   5   5       77.20       69.89      2.24 o 
  -8   5   5       39.02       35.14      1.14 o 
  -7   5   5        4.81        2.66      0.82 o 
  -6   5   5       33.43       26.72      0.97 o 
  -5   5   5      191.92      184.30      2.60 o 
  -4   5   5       39.43       40.43      0.96 o 
  -3   5   5        4.32        5.17      0.72 o 
  -2   5   5        4.25        4.03      0.69 o 
  -1   5   5        5.37        6.11      0.68 o 
   0   5   5        3.93        5.86      0.74 o 
   1   5   5      424.45      417.76      7.28 o 
   2   5   5       34.80       40.96      1.15 o 
   3   5   5       79.63       85.27      1.31 o 
   4   5   5        0.92        2.94      0.73 o 
   5   5   5        8.35        8.68      1.10 o 
   6   5   5       46.00       46.57      1.74 o 
   7   5   5        3.70        3.07      1.07 o 
   8   5   5        4.03        3.76      1.44 o 
   9   5   5       37.67       49.46      1.43 o 
  10   5   5       14.87       14.62      1.01 o 
  11   5   5        0.04        0.55      1.14 o 
  12   5   5       84.39       72.56      4.55 o 
  13   5   5       33.87       28.38      3.56 o 
 -10   6   5       14.46       17.33      0.61 o 
  -9   6   5        0.01        1.38      0.81 o 
  -8   6   5       20.89       13.78      0.73 o 
  -7   6   5        0.46        0.95      0.59 o 
  -6   6   5       10.40       11.97      0.86 o 
  -5   6   5        0.69        1.84      0.97 o 
  -4   6   5        2.44        1.00      0.83 o 
  -3   6   5      108.38      102.76      4.10 o 
  -2   6   5       23.57       19.93      1.02 o 
  -1   6   5       16.41       13.38      0.92 o 
   0   6   5       25.35       25.21      1.07 o 
   1   6   5       28.11       29.23      0.84 o 
   2   6   5       18.97       17.45      1.29 o 
   3   6   5       12.91       13.15      0.69 o 
   4   6   5       15.68       11.35      0.64 o 
   5   6   5       94.59       97.25      1.55 o 
   6   6   5       33.63       23.69      0.90 o 
   7   6   5       15.74       13.19      0.60 o 
 -24   0   6       32.01       30.80      1.06 o 
 -23   0   6        0.39       -0.14      1.06 o 
 -22   0   6       19.20       21.21      2.92 o 
 -21   0   6      453.36      444.89      3.16 o 
 -20   0   6       18.96       28.07      1.39 o 
 -19   0   6      162.87      158.00      2.26 o 
 -18   0   6       39.32       48.20      2.12 o 
 -17   0   6      379.15      359.04      5.88 o 
 -16   0   6      603.52      563.14      4.13 o 
 -15   0   6       41.63       43.74      1.50 o 
 -14   0   6      408.07      411.45      8.91 o 
 -13   0   6        7.90        9.20      1.20 o 
 -12   0   6      140.22      133.41      2.11 o 
 -11   0   6        0.76        3.44      1.68 o 
 -10   0   6        3.00       10.48      2.39 o 
  -9   0   6       17.88       32.34      3.06 o 
  -8   0   6      221.55      191.63      5.63 o 
  -7   0   6        1.20        3.70      2.04 o 
  -6   0   6     1415.50     1492.74     13.94 o 
  -5   0   6      737.78      757.81      9.74 o 
  -4   0   6       61.22       48.45      2.99 o 
  -3   0   6      110.77      122.52      4.20 o 
  -2   0   6     2658.82     2542.65     17.05 o 
  -1   0   6       99.52      143.30      4.42 o 
   0   0   6       14.45       23.40      4.09 o 
   1   0   6     2279.81     2247.31    199.98 o 
   2   0   6      895.43      930.83    100.01 o 
   3   0   6     1231.43     1252.16    105.48 o 
   4   0   6      296.73      245.82     14.46 o 
   5   0   6      681.20      650.66     77.12 o 
   6   0   6      141.65      103.58      4.05 o 
   7   0   6      763.38      678.58     39.57 o 
   8   0   6      378.38      361.34      5.28 o 
   9   0   6        2.86        2.72      1.37 o 
  10   0   6        0.58        3.34      0.77 o 
  11   0   6       26.58       22.55      0.90 o 
  12   0   6      275.97      254.71      2.44 o 
  13   0   6       12.84       18.34      1.05 o 
  14   0   6        2.77        1.69      0.84 o 
  15   0   6      257.55      265.92      2.17 o 
  16   0   6       43.71       46.70      4.91 o 
  17   0   6       27.51       28.52      2.58 o 
  18   0   6       12.03        8.39      0.91 o 
  19   0   6       66.08       75.53      8.25 o 
  20   0   6        0.69        2.67      0.92 o 
 -23   1   6      105.21       92.99      1.42 o 
 -22   1   6        0.39        1.01      0.53 o 
 -21   1   6        5.20        4.13      0.79 o 
 -20   1   6       58.77       54.83      1.02 o 
 -19   1   6        9.75        8.66      0.80 o 
 -18   1   6      115.00      116.10      1.83 o 
 -17   1   6      107.73      110.45      1.55 o 
 -16   1   6      116.14      103.11      1.41 o 
 -15   1   6       56.00       65.96      1.62 o 
 -14   1   6       82.30       73.47      1.29 o 
 -13   1   6      691.43      693.50      3.04 o 
 -12   1   6      328.12      357.91      5.64 o 
 -11   1   6      129.29      165.41      2.52 o 
 -10   1   6      380.92      386.69      3.65 o 
  -9   1   6      220.51      196.71      6.42 o 
  -8   1   6       26.79       22.37      2.17 o 
  -7   1   6        6.95        3.93      1.44 o 
  -6   1   6        8.69       16.61      1.21 o 
  -5   1   6      422.09      443.88     21.34 o 
  -4   1   6      433.98      460.83     11.96 o 
  -3   1   6       45.22       56.71      3.01 o 
  -2   1   6       14.31       16.06      3.16 o 
  -1   1   6      675.08      634.76     42.45 o 
   0   1   6      279.51      283.81     15.44 o 
   1   1   6       35.68       41.05      3.51 o 
   2   1   6       14.94       11.88      3.03 o 
   3   1   6       26.83       25.67      2.85 o 
   4   1   6      119.81      125.64      2.32 o 
   5   1   6        9.42       11.83      1.35 o 
   6   1   6       51.75       45.22      2.71 o 
   7   1   6       57.70       52.50      1.17 o 
   8   1   6      536.49      493.29      2.88 o 
   9   1   6        2.47        3.12      0.85 o 
  10   1   6      957.20      921.59      4.23 o 
  11   1   6      485.66      494.76      2.90 o 
  12   1   6       64.50       74.70      1.42 o 
  13   1   6       94.75      100.23      1.44 o 
  14   1   6        3.11        7.45      0.69 o 
  15   1   6      164.48      159.32      1.55 o 
  16   1   6       94.79       95.62      1.21 o 
  17   1   6        5.19        5.29      0.77 o 
  18   1   6        1.23        1.73      0.48 o 
  19   1   6       47.08       48.35      1.86 o 
  20   1   6        1.14        1.82      0.96 o 
 -23   2   6        0.71        0.52      0.44 o 
 -22   2   6       15.53        8.73      0.66 o 
 -21   2   6      112.11      104.13      1.28 o 
 -20   2   6        1.51        3.24      0.66 o 
 -19   2   6       10.61       12.35      0.85 o 
 -18   2   6        7.99        6.60      0.73 o 
 -17   2   6       13.12       15.20      0.94 o 
 -16   2   6      115.96      113.16      2.05 o 
 -15   2   6       93.14       92.97      1.09 o 
 -14   2   6        6.22        6.28      0.77 o 
 -13   2   6       68.14       64.98      1.24 o 
 -12   2   6      299.49      291.14      5.86 o 
 -11   2   6       87.95       87.51      1.48 o 
 -10   2   6      187.03      192.53      2.23 o 
  -9   2   6       91.30       86.22      1.48 o 
  -8   2   6      132.52      141.05      1.72 o 
  -7   2   6        9.65       10.90      1.24 o 
  -6   2   6       26.65       19.88      2.11 o 
  -5   2   6       37.40       31.29      2.07 o 
  -4   2   6        0.15        0.71      1.04 o 
  -3   2   6        6.72        8.23      1.23 o 
  -2   2   6      985.94     1000.26      6.12 o 
  -1   2   6      535.48      564.81     11.07 o 
   0   2   6       31.54       43.42      1.62 o 
   1   2   6       29.74       34.25      1.99 o 
   2   2   6      150.44      132.34      2.79 o 
   3   2   6      210.26      212.56      2.84 o 
   4   2   6       99.98      102.14      1.83 o 
   5   2   6       96.59       83.47      1.54 o 
   6   2   6      157.18      143.20      2.59 o 
   7   2   6       22.52       19.63      1.18 o 
   8   2   6        2.39        2.11      0.72 o 
   9   2   6       11.38       13.72      0.97 o 
  10   2   6       50.10       51.90      0.90 o 
  11   2   6        7.49        9.96      0.86 o 
  12   2   6        0.61        0.51      0.77 o 
  13   2   6        6.82       11.44      0.81 o 
  14   2   6        0.01       -0.09      0.64 o 
  15   2   6       54.88       54.42      0.88 o 
  16   2   6       53.35       57.41      2.09 o 
  17   2   6        0.90        1.63      0.66 o 
  18   2   6        2.90        2.46      1.05 o 
  19   2   6        7.80        5.56      0.58 o 
 -21   3   6        0.29        0.56      0.64 o 
 -20   3   6       38.73       27.97      1.66 o 
 -19   3   6        1.70        3.26      0.58 o 
 -18   3   6       17.57       13.91      0.57 o 
 -17   3   6       15.51       14.77      0.60 o 
 -16   3   6        4.86        4.79      0.61 o 
 -15   3   6       74.93       72.73      1.11 o 
 -14   3   6        0.05        2.81      0.70 o 
 -13   3   6       31.97       27.12      0.98 o 
 -12   3   6      123.96      120.64      3.19 o 
 -11   3   6      197.68      184.54      3.34 o 
 -10   3   6      454.40      452.76      3.96 o 
  -9   3   6       96.59      120.25      1.92 o 
  -8   3   6      841.53      779.50      4.02 o 
  -7   3   6      348.00      362.69      3.81 o 
  -6   3   6      156.08      160.87      1.81 o 
  -5   3   6      384.01      348.97      3.13 o 
  -4   3   6      563.66      562.74      3.25 o 
  -3   3   6        1.59        8.20      1.44 o 
  -2   3   6       74.72       59.67      1.80 o 
  -1   3   6       23.23       21.76      1.12 o 
   0   3   6        0.20        5.79      1.00 o 
   1   3   6       90.67       79.19      1.35 o 
   2   3   6       40.94       29.16      1.12 o 
   3   3   6       90.06       71.29      1.46 o 
   4   3   6      186.59      182.91      3.71 o 
   5   3   6       25.37       33.26      1.15 o 
   6   3   6      274.84      260.92      3.01 o 
   7   3   6      190.95      169.13      2.20 o 
   8   3   6       48.98       55.69      1.21 o 
   9   3   6       62.29       83.96      1.43 o 
  10   3   6       49.30       42.67      0.93 o 
  11   3   6       16.96       21.86      0.87 o 
  12   3   6        0.00        0.18      0.68 o 
  13   3   6       20.29       19.39      1.31 o 
  14   3   6        4.88        3.24      0.67 o 
  15   3   6        8.59        8.98      0.74 o 
  16   3   6        9.50       10.46      0.67 o 
  17   3   6        7.90        5.37      0.49 o 
 -18   4   6      102.13       91.03      1.21 o 
 -17   4   6       22.01       21.10      0.72 o 
 -16   4   6       28.00       24.48      0.58 o 
 -15   4   6       27.86       26.48      0.60 o 
 -14   4   6        2.23        6.23      0.52 o 
 -13   4   6       44.63       43.20      0.74 o 
 -12   4   6       16.73       16.34      0.82 o 
 -11   4   6       47.97       50.07      1.12 o 
 -10   4   6       13.75       17.17      0.96 o 
  -9   4   6        3.42        7.11      1.01 o 
  -8   4   6        1.70        1.10      1.16 o 
  -7   4   6       13.85       23.25      1.11 o 
  -6   4   6      250.52      222.86      2.10 o 
  -5   4   6      644.90      602.78      3.11 o 
  -4   4   6       18.98       24.16      0.91 o 
  -3   4   6      116.37      109.64      1.60 o 
  -2   4   6       75.02       74.16      1.52 o 
  -1   4   6       22.38       25.09      1.04 o 
   0   4   6      142.31      152.54      1.77 o 
   1   4   6       35.69       45.20      1.49 o 
   2   4   6       35.66       23.19      1.19 o 
   3   4   6        8.78       10.90      0.93 o 
   4   4   6      313.57      292.13      3.63 o 
   5   4   6      166.53      175.08      1.97 o 
   6   4   6       30.57       30.94      1.07 o 
   7   4   6       46.66       44.24      1.14 o 
   8   4   6       12.86       12.06      0.92 o 
   9   4   6        0.72        1.52      0.90 o 
  10   4   6       14.44       19.00      1.30 o 
  11   4   6        0.70        1.37      0.86 o 
  12   4   6        0.46        0.11      0.77 o 
  13   4   6        5.12        5.41      0.92 o 
  14   4   6        5.02        3.56      0.68 o 
  15   4   6        3.70        2.47      0.70 o 
 -15   5   6        1.91        4.11      0.46 o 
 -14   5   6        0.46        1.98      0.41 o 
 -13   5   6       22.15       24.94      0.62 o 
 -12   5   6       26.88       31.98      0.79 o 
 -11   5   6       18.40       12.84      0.62 o 
 -10   5   6       51.91       45.79      0.95 o 
  -9   5   6        9.95        9.46      1.01 o 
  -8   5   6        0.26        1.49      0.79 o 
  -7   5   6        0.03        1.15      1.03 o 
  -6   5   6       92.09       88.67      2.39 o 
  -5   5   6      104.19       99.49      4.37 o 
  -4   5   6      107.80       82.81      1.41 o 
  -3   5   6        0.00        1.87      0.65 o 
  -2   5   6       81.40       87.64      1.90 o 
  -1   5   6       64.31       60.16      0.90 o 
   0   5   6      147.03      134.66      3.93 o 
   1   5   6       43.03       28.39      0.93 o 
   2   5   6       14.79       17.18      1.89 o 
   3   5   6       40.73       40.75      1.36 o 
   4   5   6        1.15        2.21      0.81 o 
   5   5   6        0.45        1.54      0.64 o 
   6   5   6       31.62       29.76      0.90 o 
   7   5   6       34.40       26.40      1.32 o 
   8   5   6      169.40      184.64      1.74 o 
   9   5   6       42.14       29.86      1.43 o 
  10   5   6        4.86        4.01      0.62 o 
  11   5   6        9.25        6.42      0.55 o 
  -7   6   6       13.57        9.60      0.76 o 
  -6   6   6        0.36        0.46      0.55 o 
  -5   6   6       42.15       32.64      0.78 o 
  -4   6   6        1.10        0.47      0.59 o 
  -3   6   6        6.67        3.05      0.95 o 
  -2   6   6       50.68       40.35      1.78 o 
  -1   6   6        7.80        4.97      0.68 o 
   0   6   6        0.32        2.02      0.45 o 
   1   6   6        0.19        1.58      0.46 o 
   2   6   6        5.68        6.81      0.50 o 
   3   6   6        1.35        3.13      0.51 o 
 -22   1   7       97.83       94.82      1.64 o 
 -21   1   7       89.20       82.26      3.11 o 
 -20   1   7       29.01       26.62      0.83 o 
 -19   1   7        0.53        4.15      0.63 o 
 -18   1   7        3.03        4.76      0.79 o 
 -17   1   7       97.49      110.62      1.39 o 
 -16   1   7       80.58       89.31      1.27 o 
 -15   1   7        0.62        4.29      0.94 o 
 -14   1   7       22.39       28.01      1.31 o 
 -13   1   7      122.65      127.20      2.38 o 
 -12   1   7       68.12       80.22      2.70 o 
 -11   1   7       15.20       21.14      1.28 o 
 -10   1   7      136.05      127.63      2.58 o 
  -9   1   7       50.88       40.41      1.86 o 
  -8   1   7      163.57      163.21      2.56 o 
  -7   1   7       22.44       27.90      2.35 o 
  -6   1   7       60.04       55.25      1.36 o 
  -5   1   7        3.11        9.65      1.15 o 
  -4   1   7       15.86       16.50      1.45 o 
  -3   1   7      600.41      587.54     18.32 o 
  -2   1   7       12.88       31.53      1.56 o 
  -1   1   7       59.91       63.20      2.52 o 
   0   1   7      145.24      146.30      3.33 o 
   1   1   7      529.42      513.98      9.49 o 
   2   1   7      216.12      231.71      2.13 o 
   3   1   7       15.05       22.98      1.06 o 
   4   1   7       76.05       75.64      3.25 o 
   5   1   7       52.10       51.25      1.37 o 
   6   1   7      366.06      341.33      2.96 o 
   7   1   7        4.13        9.11      1.32 o 
   8   1   7       10.35       12.73      0.90 o 
   9   1   7       80.76       65.87      1.21 o 
  10   1   7        2.68        1.25      0.77 o 
  11   1   7      173.43      167.23      2.78 o 
  12   1   7       17.76       21.06      0.97 o 
  13   1   7        0.72        1.34      0.59 o 
  14   1   7        0.16       -0.32      0.63 o 
  15   1   7       25.85       23.24      0.93 o 
  16   1   7       15.19       18.91      0.59 o 
  17   1   7        9.76        7.88      0.76 o 
  18   1   7       12.94        6.85      0.65 o 
 -21   2   7        5.31        5.29      0.52 o 
 -20   2   7        0.38        0.83      0.52 o 
 -19   2   7       25.87       28.74      1.38 o 
 -18   2   7       13.18       12.42      0.75 o 
 -17   2   7      235.25      231.14      2.43 o 
 -16   2   7       45.89       56.90      1.38 o 
 -15   2   7      108.71      109.03      2.34 o 
 -14   2   7       74.39       80.79      1.21 o 
 -13   2   7      429.99      419.25      5.19 o 
 -12   2   7      146.77      145.20      2.70 o 
 -11   2   7      205.87      210.36      2.43 o 
 -10   2   7        0.29        7.37      1.17 o 
  -9   2   7      326.64      333.27      4.71 o 
  -8   2   7       15.34       28.04      1.65 o 
  -7   2   7       87.79       81.00      1.89 o 
  -6   2   7       26.82       33.99      1.25 o 
  -5   2   7      335.91      316.09      2.67 o 
  -4   2   7       59.97       65.83      1.27 o 
  -3   2   7       25.48       24.20      1.29 o 
  -2   2   7       26.36       27.89      1.09 o 
  -1   2   7        0.44        2.84      0.90 o 
   0   2   7       51.57       45.62      1.33 o 
   1   2   7       24.86       27.54      1.11 o 
   2   2   7      108.09      100.43      1.89 o 
   3   2   7       31.39       37.73      1.16 o 
   4   2   7      227.93      210.77      2.23 o 
   5   2   7      131.38      142.02      1.99 o 
   6   2   7      101.92       99.15      2.08 o 
   7   2   7       59.54       60.01      2.12 o 
   8   2   7      156.51      148.59      2.49 o 
   9   2   7       14.92       24.39      0.90 o 
  10   2   7        7.57       15.46      0.80 o 
  11   2   7       32.57       26.90      1.34 o 
  12   2   7       78.08       74.24      1.17 o 
  13   2   7      246.47      261.64      6.39 o 
  14   2   7      128.61      124.83      1.22 o 
  15   2   7       66.49       59.03      1.06 o 
  16   2   7       10.87        6.93      0.58 o 
  17   2   7        4.66        5.24      0.44 o 
 -20   3   7        2.85        3.44      0.52 o 
 -19   3   7        0.48        1.54      0.65 o 
 -18   3   7        2.85        1.94      0.49 o 
 -17   3   7        0.04        1.66      0.60 o 
 -16   3   7      130.12      138.84      1.59 o 
 -15   3   7        1.98        2.85      0.64 o 
 -14   3   7        9.54       11.44      0.79 o 
 -13   3   7       87.72       91.35      1.64 o 
 -12   3   7       84.34       69.66      2.34 o 
 -11   3   7       11.54       11.76      0.95 o 
 -10   3   7      155.34      144.79      2.49 o 
  -9   3   7        0.03        3.06      1.09 o 
  -8   3   7      233.20      228.91      2.17 o 
  -7   3   7      172.72      173.78      1.91 o 
  -6   3   7      175.65      161.94      1.50 o 
  -5   3   7        1.49        3.08      0.67 o 
  -4   3   7       17.81       18.61      1.10 o 
  -3   3   7        1.74        4.72      0.95 o 
  -2   3   7      156.53      131.50      1.79 o 
  -1   3   7        7.31        8.73      0.87 o 
   0   3   7      340.11      322.71      2.80 o 
   1   3   7      193.74      200.40      2.11 o 
   2   3   7      145.43      118.23      2.19 o 
   3   3   7       22.07       16.23      1.01 o 
   4   3   7        5.75       11.56      0.99 o 
   5   3   7      122.32       88.73      1.69 o 
   6   3   7      123.67      115.89      1.68 o 
   7   3   7        3.44        7.25      0.85 o 
   8   3   7       11.02       12.11      0.86 o 
   9   3   7       60.11       50.30      1.04 o 
  10   3   7       72.70       85.40      1.86 o 
  11   3   7        2.17        2.01      0.77 o 
  12   3   7        0.46        1.25      0.71 o 
  13   3   7        0.28        0.66      0.61 o 
  14   3   7        7.32       10.29      0.90 o 
  15   3   7       32.59       30.58      0.68 o 
 -17   4   7        1.70        1.50      0.61 o 
 -16   4   7        9.11       10.47      0.60 o 
 -15   4   7       17.86       15.05      2.43 o 
 -14   4   7       41.59       32.57      0.82 o 
 -13   4   7        4.49        5.61      0.60 o 
 -12   4   7       33.22       24.51      0.75 o 
 -11   4   7      113.59      119.35      1.62 o 
 -10   4   7       45.79       39.29      1.25 o 
  -9   4   7        2.39        4.50      0.94 o 
  -8   4   7       13.40       15.03      1.01 o 
  -7   4   7      203.53      188.97      4.52 o 
  -6   4   7       99.43       99.21      2.96 o 
  -5   4   7      169.85      149.19      2.11 o 
  -4   4   7       87.33       96.67      1.45 o 
  -3   4   7       35.96       39.49      1.15 o 
  -2   4   7        3.11        4.87      0.86 o 
  -1   4   7        9.65       11.08      0.90 o 
   0   4   7       24.05       18.51      1.13 o 
   1   4   7        1.75        1.97      0.91 o 
   2   4   7       10.56        9.22      1.16 o 
   3   4   7        1.76        8.68      0.94 o 
   4   4   7       52.94       42.79      1.52 o 
   5   4   7       43.61       46.93      1.69 o 
   6   4   7       59.57       49.62      2.01 o 
   7   4   7        1.95        4.37      0.76 o 
   8   4   7        1.99        3.05      0.79 o 
   9   4   7       25.39       26.85      2.68 o 
  10   4   7        0.03        0.44      0.60 o 
  11   4   7       33.51       28.12      2.00 o 
  12   4   7        0.68        2.85      0.59 o 
 -12   5   7        0.12        1.05      0.45 o 
 -11   5   7        0.25       -0.09      0.55 o 
 -10   5   7       66.32       70.71      1.13 o 
  -9   5   7       15.23       16.84      0.80 o 
  -8   5   7       17.24       15.60      0.96 o 
  -7   5   7       47.11       42.73      1.24 o 
  -6   5   7       29.71       26.34      1.35 o 
  -5   5   7       15.90       16.70      1.15 o 
  -4   5   7       36.85       32.76      0.85 o 
  -3   5   7       28.98       27.67      0.78 o 
  -2   5   7        8.40        8.50      1.35 o 
  -1   5   7        3.03        3.01      0.58 o 
   0   5   7        1.47        1.34      0.53 o 
   1   5   7       27.43       23.52      1.35 o 
   2   5   7       84.10       79.02      2.20 o 
   3   5   7        0.64        1.70      0.56 o 
   4   5   7        1.06       -0.42      0.53 o 
   5   5   7        3.77        3.26      0.72 o 
   6   5   7       17.14       15.13      1.25 o 
   7   5   7       13.25       11.91      0.86 o 
   8   5   7       17.85       14.94      0.61 o 
 -21   0   8       29.82       28.87      0.86 o 
 -20   0   8       55.43       57.60      1.12 o 
 -19   0   8       11.97       21.26      1.08 o 
 -18   0   8      277.02      329.09      3.72 o 
 -17   0   8       30.84       47.33      3.71 o 
 -16   0   8      174.14      181.53     11.88 o 
 -15   0   8       93.14       93.84      4.35 o 
 -14   0   8       87.69      107.22      2.95 o 
 -13   0   8       26.78       41.63      2.98 o 
 -12   0   8       68.00       69.94      1.89 o 
 -11   0   8      240.12      248.03      4.71 o 
 -10   0   8       59.33       74.49      3.09 o 
  -9   0   8       30.68       36.47      2.51 o 
  -8   0   8      306.28      313.90      5.05 o 
  -7   0   8      111.05      130.22      2.53 o 
  -6   0   8        0.90        0.38      1.17 o 
  -5   0   8      349.17      378.64      3.75 o 
  -4   0   8        0.30       11.40      1.58 o 
  -3   0   8      230.66      233.32      4.42 o 
  -2   0   8      244.27      267.16      3.42 o 
  -1   0   8        3.11        9.69      1.52 o 
   0   0   8     1186.87     1204.28      7.69 o 
   1   0   8      248.81      303.58      3.67 o 
   2   0   8      331.19      352.43      3.95 o 
   3   0   8      893.05      932.70      6.05 o 
   4   0   8     1232.15     1222.62      6.83 o 
   5   0   8       83.16      105.27      2.76 o 
   6   0   8        2.12        6.42      2.71 o 
   7   0   8       39.98       41.50      1.77 o 
   8   0   8      307.51      314.65      3.39 o 
   9   0   8       77.14       81.62      1.21 o 
  10   0   8       10.33       13.93      0.93 o 
  11   0   8       37.68       27.71      1.59 o 
  12   0   8       43.70       48.60      2.27 o 
  13   0   8        3.37        1.25      0.69 o 
  14   0   8      229.16      236.23     10.95 o 
  15   0   8       41.27       45.78     26.50 o 
  16   0   8       31.30       30.05      0.88 o 
 -21   1   8       27.60       25.40      1.26 o 
 -20   1   8       56.59       59.60      1.77 o 
 -19   1   8       72.51       77.49      0.96 o 
 -18   1   8      164.28      156.03      2.35 o 
 -17   1   8      199.92      173.65      2.86 o 
 -16   1   8       12.39       18.59      1.20 o 
 -15   1   8        2.31        2.62      1.02 o 
 -14   1   8       17.72       19.18      1.21 o 
 -13   1   8        9.93       12.82      0.93 o 
 -12   1   8        6.07        7.34      0.90 o 
 -11   1   8       46.21       53.46      1.65 o 
 -10   1   8       48.51       48.12      1.70 o 
  -9   1   8      559.09      568.41      9.15 o 
  -8   1   8      152.28      164.45      4.48 o 
  -7   1   8        0.13        6.64      1.02 o 
  -6   1   8      161.41      189.21      2.36 o 
  -5   1   8       96.03      104.49      2.28 o 
  -4   1   8       11.38       12.77      0.82 o 
  -3   1   8       84.82       91.27      1.35 o 
  -2   1   8      499.39      516.10      5.61 o 
  -1   1   8       45.64       54.51      1.32 o 
   0   1   8       12.21       12.33      1.06 o 
   1   1   8       12.53       16.02      1.13 o 
   2   1   8      165.71      161.47      1.81 o 
   3   1   8      161.79      173.15      2.02 o 
   4   1   8      192.54      208.51      2.15 o 
   5   1   8       12.12       13.34      1.00 o 
   6   1   8        4.92        8.45      0.98 o 
   7   1   8        3.12        4.03      0.89 o 
   8   1   8       50.96       38.27      1.07 o 
   9   1   8      241.65      244.43      2.03 o 
  10   1   8        0.03        2.11      0.68 o 
  11   1   8       43.68       40.80      1.64 o 
  12   1   8       41.15       45.84      1.28 o 
  13   1   8        0.23        2.48      0.74 o 
  14   1   8       14.96       18.31      0.60 o 
  15   1   8        1.27        4.72      0.55 o 
  16   1   8      126.96      113.94      6.29 o 
 -20   2   8       92.76       88.67      2.07 o 
 -19   2   8       18.25       20.90      0.91 o 
 -18   2   8       25.05       31.88      1.15 o 
 -17   2   8       10.11       12.10      0.89 o 
 -16   2   8        0.45        3.14      1.25 o 
 -15   2   8       86.43       72.90      1.45 o 
 -14   2   8       54.91       63.06      1.26 o 
 -13   2   8      199.77      208.12      2.29 o 
 -12   2   8       39.51       48.77      1.23 o 
 -11   2   8       52.69       57.36      1.36 o 
 -10   2   8        0.02        8.33      0.96 o 
  -9   2   8      313.62      322.74      3.58 o 
  -8   2   8       44.24       58.67      1.43 o 
  -7   2   8       75.02       76.37      1.65 o 
  -6   2   8       12.19       13.15      0.98 o 
  -5   2   8      126.79      130.44      1.66 o 
  -4   2   8       78.90       74.74      1.68 o 
  -3   2   8       40.02       34.59      1.15 o 
  -2   2   8       66.81       81.65      2.10 o 
  -1   2   8      409.12      385.50      4.21 o 
   0   2   8       26.04       30.79      1.32 o 
   1   2   8      116.14      106.54      3.41 o 
   2   2   8      144.51      148.83      1.73 o 
   3   2   8       62.89       66.61      1.34 o 
   4   2   8        8.22       12.69      0.99 o 
   5   2   8      170.08      158.50      2.47 o 
   6   2   8        5.20        6.42      0.97 o 
   7   2   8        4.88        5.58      0.83 o 
   8   2   8       27.65       22.49      0.77 o 
   9   2   8        1.83        2.95      0.75 o 
  10   2   8        0.01        0.41      0.70 o 
  11   2   8        0.13        1.78      0.64 o 
  12   2   8       36.96       41.90      1.36 o 
  13   2   8       24.07       36.44      1.05 o 
  14   2   8        3.29        4.48      0.62 o 
  15   2   8       30.60       27.43      1.02 o 
 -18   3   8       17.63       15.90      0.51 o 
 -17   3   8        3.34        3.47      0.47 o 
 -16   3   8      106.01       97.91      3.11 o 
 -15   3   8       25.39       30.16      2.17 o 
 -14   3   8        0.01        1.01      0.55 o 
 -13   3   8       20.19       19.87      0.95 o 
 -12   3   8       29.79       23.44      1.17 o 
 -11   3   8      152.68      141.77      2.88 o 
 -10   3   8       66.98       68.91      1.51 o 
  -9   3   8        6.43        7.11      1.02 o 
  -8   3   8        6.43        5.36      0.96 o 
  -7   3   8       52.19       49.63      1.36 o 
  -6   3   8       51.70       45.39      1.22 o 
  -5   3   8       11.63       12.93      1.00 o 
  -4   3   8      175.38      167.16      2.58 o 
  -3   3   8      415.68      422.77      3.47 o 
  -2   3   8      210.90      207.48      2.99 o 
  -1   3   8      161.92      157.93      2.11 o 
   0   3   8      157.59      148.73      1.57 o 
   1   3   8        2.80        3.95      0.81 o 
   2   3   8       79.16       65.17      2.46 o 
   3   3   8       35.61       37.28      1.10 o 
   4   3   8        3.40        4.57      0.88 o 
   5   3   8       12.44       12.70      0.94 o 
   6   3   8        5.76        3.12      0.71 o 
   7   3   8        7.87        6.14      0.75 o 
   8   3   8       40.87       40.55      1.02 o 
   9   3   8        2.91        4.67      0.63 o 
  10   3   8       16.61       14.49      0.79 o 
  11   3   8        0.08        0.20      0.60 o 
  12   3   8        2.22        3.24      0.58 o 
  13   3   8        9.65        6.43      0.57 o 
 -15   4   8       15.76       17.59      1.14 o 
 -14   4   8       40.25       34.60      0.72 o 
 -13   4   8       34.21       37.11      0.75 o 
 -12   4   8      113.73      117.27      1.56 o 
 -11   4   8       56.42       48.34      1.20 o 
 -10   4   8        2.45        3.64      0.53 o 
  -9   4   8       14.30       12.02      0.98 o 
  -8   4   8        9.37       12.01      0.98 o 
  -7   4   8       27.72       20.88      1.45 o 
  -6   4   8       36.27       39.58      1.32 o 
  -5   4   8        5.40        7.87      0.71 o 
  -4   4   8        3.06        2.78      0.70 o 
  -3   4   8       57.09       53.75      0.99 o 
  -2   4   8        9.82        8.06      0.87 o 
  -1   4   8       58.20       55.36      1.71 o 
   0   4   8       61.27       55.88      1.65 o 
   1   4   8       14.78       10.90      0.96 o 
   2   4   8       14.14       17.74      1.00 o 
   3   4   8       12.15        9.78      0.93 o 
   4   4   8      161.48      140.03      2.07 o 
   5   4   8       32.55       24.96      0.94 o 
   6   4   8        0.49        1.07      0.59 o 
   7   4   8       16.88       11.20      1.03 o 
   8   4   8       11.70        8.67      0.53 o 
   9   4   8        5.18        3.62      0.60 o 
  10   4   8       46.92       35.52      0.88 o 
  -9   5   8        7.23       11.95      0.80 o 
  -8   5   8       13.76       14.00      1.00 o 
  -7   5   8       24.02       16.87      0.70 o 
  -6   5   8       28.88       19.70      0.75 o 
  -5   5   8       32.42       28.11      2.79 o 
  -4   5   8       13.30       13.81      0.93 o 
  -3   5   8       58.78       46.20      2.86 o 
  -2   5   8        8.68       10.72      0.82 o 
  -1   5   8        6.27        4.52      0.69 o 
   0   5   8       63.85       64.08      2.58 o 
   1   5   8       11.74        9.03      0.87 o 
   2   5   8        0.28        1.94      0.53 o 
   3   5   8       27.06       27.58      1.27 o 
   4   5   8        0.48        3.68      0.79 o 
 -19   1   9       30.67       28.94      0.69 o 
 -18   1   9       68.77       76.01      1.16 o 
 -17   1   9        0.40        5.22      0.89 o 
 -16   1   9        2.46        4.33      0.71 o 
 -15   1   9       15.43       23.73      0.92 o 
 -14   1   9       22.19       23.35      2.08 o 
 -13   1   9        6.72       15.66      0.88 o 
 -12   1   9       22.62       28.33      1.38 o 
 -11   1   9        4.34        9.30      1.39 o 
 -10   1   9       34.44       38.69      1.43 o 
  -9   1   9       56.89       80.40      2.42 o 
  -8   1   9       94.14       98.03      2.38 o 
  -7   1   9       18.96       19.10      1.08 o 
  -6   1   9       23.90       22.81      1.12 o 
  -5   1   9        5.05        8.70      0.96 o 
  -4   1   9      146.37      158.90      3.03 o 
  -3   1   9        2.63        2.91      0.83 o 
  -2   1   9        8.55       15.33      1.09 o 
  -1   1   9      176.84      191.19      4.56 o 
   0   1   9       84.25       83.49      2.16 o 
   1   1   9      216.58      253.12      2.78 o 
   2   1   9        6.50       16.11      1.05 o 
   3   1   9       44.57       51.84      1.20 o 
   4   1   9       18.64       23.98      1.12 o 
   5   1   9      131.62      126.37      1.53 o 
   6   1   9       43.39       48.14      1.38 o 
   7   1   9       61.26       66.93      2.26 o 
   8   1   9       13.50       11.57      0.65 o 
   9   1   9        3.29        1.02      0.53 o 
  10   1   9       41.28       46.90      1.37 o 
  11   1   9       38.13       35.21      2.32 o 
  12   1   9       29.03       26.79      0.83 o 
  13   1   9        5.38        5.50      0.52 o 
 -18   2   9        0.00        0.90      0.50 o 
 -17   2   9        1.05        0.61      0.52 o 
 -16   2   9        0.13        0.59      0.76 o 
 -15   2   9       49.16       41.95      1.14 o 
 -14   2   9      152.93      143.39      4.23 o 
 -13   2   9        2.33        2.71      0.76 o 
 -12   2   9       18.94       18.20      0.89 o 
 -11   2   9        2.71        4.19      0.82 o 
 -10   2   9       66.19       74.59      1.20 o 
  -9   2   9        0.90        0.91      1.12 o 
  -8   2   9      155.49      160.51      2.00 o 
  -7   2   9      228.57      241.17      2.33 o 
  -6   2   9      499.50      514.26      4.17 o 
  -5   2   9       19.03       15.06      1.27 o 
  -4   2   9      128.68      115.61      1.96 o 
  -3   2   9       87.94       92.97      3.85 o 
  -2   2   9        1.44        5.55      1.29 o 
  -1   2   9        3.28        2.25      1.05 o 
   0   2   9       31.03       41.24      1.35 o 
   1   2   9       81.51       79.85      1.85 o 
   2   2   9       35.38       36.50      1.33 o 
   3   2   9       18.67       13.17      0.95 o 
   4   2   9        1.37        1.59      0.79 o 
   5   2   9       50.53       46.18      1.06 o 
   6   2   9       49.42       52.98      1.07 o 
   7   2   9       76.97       64.48      1.85 o 
   8   2   9       24.37       21.56      0.81 o 
   9   2   9       58.59       58.69      2.18 o 
  10   2   9       28.34       27.52      1.47 o 
  11   2   9        2.84        3.99      0.61 o 
  12   2   9       28.79       35.15      1.22 o 
 -16   3   9       10.95       12.59      0.59 o 
 -15   3   9        9.21       15.19      0.71 o 
 -14   3   9       44.15       44.52      2.11 o 
 -13   3   9       80.49       77.76      1.27 o 
 -12   3   9        1.51        2.82      0.70 o 
 -11   3   9        0.23        1.44      0.68 o 
 -10   3   9        1.43        2.78      0.83 o 
  -9   3   9        1.18        1.90      1.16 o 
  -8   3   9       19.90       24.15      1.00 o 
  -7   3   9       42.24       44.45      1.49 o 
  -6   3   9       32.66       28.11      0.97 o 
  -5   3   9       52.56       54.21      1.95 o 
  -4   3   9        0.09        1.65      1.19 o 
  -3   3   9        2.20        6.19      1.19 o 
  -2   3   9      150.12      130.95      2.64 o 
  -1   3   9      161.28      165.77      8.91 o 
   0   3   9       10.80       11.65      1.19 o 
   1   3   9       13.37       12.01      1.46 o 
   2   3   9      147.50      129.57      6.17 o 
   3   3   9        0.21        3.85      0.70 o 
   4   3   9        6.86        4.03      0.68 o 
   5   3   9       12.69       18.52      0.79 o 
   6   3   9       11.23        9.95      0.62 o 
   7   3   9       65.81       57.18      2.54 o 
   8   3   9        4.34        2.46      0.49 o 
   9   3   9        0.61        1.09      0.49 o 
  10   3   9        9.85        6.66      0.47 o 
 -12   4   9       55.06       54.57      9.70 o 
 -11   4   9        1.98        8.39      0.70 o 
 -10   4   9       11.10       14.33      1.02 o 
  -9   4   9       30.12       36.09      1.57 o 
  -8   4   9        0.00        3.98      1.01 o 
  -7   4   9        1.35        3.37      1.30 o 
  -6   4   9        5.10        3.29      0.98 o 
  -5   4   9        7.99        9.08      0.98 o 
  -4   4   9        0.18        2.29      0.83 o 
  -3   4   9        6.68        7.08      0.90 o 
  -2   4   9       22.60       20.62      1.46 o 
  -1   4   9       12.59       11.11      1.21 o 
   0   4   9       36.34       29.15      2.09 o 
   1   4   9       19.98       15.74      1.30 o 
   2   4   9        7.46       15.19      1.19 o 
   3   4   9        3.70        4.44      0.74 o 
   4   4   9        3.83        5.79      0.55 o 
   5   4   9        0.94        6.28      0.92 o 
   6   4   9        8.96       11.93      1.52 o 
 -17   0  10       14.21        9.86      0.76 o 
 -16   0  10       34.84       38.91      2.12 o 
 -15   0  10       39.39       41.10      2.22 o 
 -14   0  10        0.17        1.05      0.86 o 
 -13   0  10        0.07        4.08      0.96 o 
 -12   0  10       11.46       12.97      1.14 o 
 -11   0  10       51.81       60.37      3.37 o 
 -10   0  10       21.76       26.38      1.34 o 
  -9   0  10      120.11      151.02      3.27 o 
  -8   0  10        4.57        7.85      1.48 o 
  -7   0  10       20.10       24.12      1.47 o 
  -6   0  10       36.47       53.14      3.53 o 
  -5   0  10      103.49       99.24      6.59 o 
  -4   0  10      604.00      733.22     32.98 o 
  -3   0  10      160.16      187.46      9.41 o 
  -2   0  10       18.80       20.31      1.30 o 
  -1   0  10      136.83      146.18      2.75 o 
   0   0  10       52.41       61.60      1.63 o 
   1   0  10        3.77        7.95      1.20 o 
   2   0  10      239.99      254.49      3.13 o 
   3   0  10       80.04       81.49      2.08 o 
   4   0  10       24.68       28.81      1.71 o 
   5   0  10       29.94       32.92      1.53 o 
   6   0  10       16.83       18.94      0.84 o 
   7   0  10       99.23      109.02      1.85 o 
   8   0  10       14.85       13.45      1.04 o 
   9   0  10      104.71       75.11     41.91 o 
  10   0  10       73.77       77.03     13.75 o 
  11   0  10       48.63       41.43      6.22 o 
 -17   1  10      138.60      130.89      1.00 o 
 -16   1  10      106.51      120.29      1.64 o 
 -15   1  10       57.36       63.70      1.00 o 
 -14   1  10        8.74       12.71      0.71 o 
 -13   1  10       44.94       43.59      1.55 o 
 -12   1  10       48.66       54.11      1.50 o 
 -11   1  10       56.48       45.46      1.17 o 
 -10   1  10       81.19       86.87      1.65 o 
  -9   1  10      101.65      117.65      1.67 o 
  -8   1  10      128.15      133.70      2.81 o 
  -7   1  10       41.86       47.59      1.29 o 
  -6   1  10      191.69      194.52      3.40 o 
  -5   1  10        1.63        3.22      1.14 o 
  -4   1  10       68.21       65.35      1.97 o 
  -3   1  10      228.40      234.58      3.22 o 
  -2   1  10       71.99       80.04      2.08 o 
  -1   1  10       30.56       31.69      1.19 o 
   0   1  10       11.17        8.14      1.01 o 
   1   1  10       12.79       13.17      0.96 o 
   2   1  10       10.21       12.79      0.88 o 
   3   1  10       24.32       24.76      1.62 o 
   4   1  10        1.13        2.01      0.69 o 
   5   1  10        6.92        8.04      0.87 o 
   6   1  10        6.30        6.34      0.58 o 
   7   1  10       81.00       79.77      3.68 o 
   8   1  10       78.51       70.11      5.27 o 
   9   1  10      121.53      128.05      1.64 o 
  10   1  10       19.69       17.34      0.99 o 
 -15   2  10        0.59        1.03      0.83 o 
 -14   2  10        0.06        0.46      0.63 o 
 -13   2  10        7.80        7.56      0.76 o 
 -12   2  10        6.42        7.53      0.82 o 
 -11   2  10        7.86        7.63      0.85 o 
 -10   2  10        3.29        5.32      0.85 o 
  -9   2  10        1.87        2.86      0.71 o 
  -8   2  10        3.75        4.64      0.69 o 
  -7   2  10       20.97       19.37      1.00 o 
  -6   2  10        2.73        1.97      0.77 o 
  -5   2  10       13.13       17.97      0.89 o 
  -4   2  10       71.23       70.17      2.12 o 
  -3   2  10       42.15       38.25      1.52 o 
  -2   2  10      169.94      179.38      2.93 o 
  -1   2  10        6.91       15.69      1.10 o 
   0   2  10        9.17        9.98      1.07 o 
   1   2  10      137.98      138.59      2.17 o 
   2   2  10        9.65       10.64      0.86 o 
   3   2  10       13.22       15.23      0.87 o 
   4   2  10        2.61        0.87      0.72 o 
   5   2  10        0.11        0.24      0.49 o 
   6   2  10        0.14        0.11      0.42 o 
   7   2  10        2.23        3.46      0.57 o 
   8   2  10       24.48       24.12      1.04 o 
   9   2  10       11.18       11.46      0.84 o 
 -12   3  10        0.96       -0.10      0.67 o 
 -11   3  10        4.12        5.35      1.00 o 
 -10   3  10       47.25       40.47      2.13 o 
  -9   3  10       93.33       99.03      1.38 o 
  -8   3  10        6.51        6.86      0.74 o 
  -7   3  10        1.84        1.51      0.52 o 
  -6   3  10        7.23        7.19      0.86 o 
  -5   3  10        0.01        3.93      1.00 o 
  -4   3  10       62.61       60.43      3.71 o 
  -3   3  10       32.76       37.55      1.47 o 
  -2   3  10       10.54        6.10      1.18 o 
  -1   3  10       11.21       12.49      0.87 o 
   0   3  10       95.19       87.11      2.49 o 
   1   3  10      112.14       92.93      1.85 o 
   2   3  10       21.19       17.77      1.31 o 
   3   3  10       56.46       45.22      1.06 o 
   4   3  10      145.04      109.95      1.30 o 
   5   3  10       17.37       17.82      1.27 o 
   6   3  10       10.93       14.66      2.55 o 
  -4   4  10       16.70       12.70      1.45 o 
  -3   4  10       10.70        7.92      0.98 o 
  -2   4  10        0.66        1.44      0.64 o 
 -13   1  11       46.25       52.57      0.93 o 
 -12   1  11        4.29        5.05      0.57 o 
 -11   1  11        0.03        1.18      0.48 o 
 -10   1  11       15.02       10.88      0.67 o 
  -9   1  11       30.13       24.98      2.05 o 
  -8   1  11       11.88       11.24      1.26 o 
  -7   1  11       15.34       14.25      0.76 o 
  -6   1  11        7.55        7.76      1.29 o 
  -5   1  11        1.67        0.21      0.98 o 
  -4   1  11       16.53       17.15      1.84 o 
  -3   1  11        2.70        3.79      1.05 o 
  -2   1  11       14.82       22.43      1.24 o 
  -1   1  11       15.24       20.95      1.04 o 
   0   1  11        7.64       10.14      0.76 o 
   1   1  11        2.71        3.59      0.69 o 
   2   1  11        9.29       10.37      1.15 o 
   3   1  11       15.39       19.74      0.95 o 
   4   1  11        0.24        1.64      0.60 o 
   5   1  11        7.42        7.11      0.56 o 
   6   1  11       13.43       11.77      0.78 o 
 -11   2  11       53.58       45.57      3.05 o 
 -10   2  11       12.05       12.93      0.71 o 
  -9   2  11       57.03       51.23      2.68 o 
  -8   2  11       67.78       58.39      4.71 o 
  -7   2  11       28.43       24.60      2.01 o 
  -6   2  11       31.50       30.63      2.06 o 
  -5   2  11      134.72      122.16      4.25 o 
  -4   2  11       28.09       21.65      0.74 o 
  -3   2  11        0.72        0.67      0.56 o 
  -2   2  11        1.24        1.08      0.86 o 
  -1   2  11       53.35       58.86      6.79 o 
   0   2  11       23.64       18.32      0.85 o 
   1   2  11        2.51        3.41      0.74 o 
   2   2  11       34.86       33.59      1.05 o 
   3   2  11       49.65       42.51      2.81 o 
   4   2  11       39.66       35.16      3.21 o 
  -7   0  12        0.01        0.72      0.68 o 
  -6   0  12        0.25        2.22      0.75 o 
  -5   0  12      143.04      130.42      1.76 o 
  -4   0  12        0.00        8.53      0.65 o 
  -3   0  12       12.51       18.49      1.08 o 
  -2   0  12        0.22        3.56      0.88 o 
  -1   0  12       59.97       59.15      1.44 o 
                                                 
